# Supplementary material for: Impact of Viruses on Prokaryotic Communities and Greenhouse Gas Emissions in Agricultural Soils
Source: Adv Sci (Weinh). 2024 Oct 7;11(48):2407223. doi: 10.1002/advs.202407223 (PMC11672255; doi:10.1002/advs.202407223)
Supplement: Supplementary file 2 — Supplemental Table 1 [file ADVS-11-2407223-s002.xlsx]

## Sheet: Table S1
Table S1 Description of the soil physicochemical properties among three type of paddy soils.. SWC, soil water content; SOM, soil organic matter; DOC, soil dissolved organic carbon; DON, soil dissolved organic nitrogen; TC, total carbon; TN, total nitrogen; NH4+-N, ammonium nitrogen; NO3--N, nitrate nitrogen; AP, soil available phosphorous. The letter in parenthesis indicate significant difference…
	Soil L	Soil M	Soil H
Silt (%)	6.56 ±0.49 (a)	6.43 ±0.25 (a)	5.28 ±0.11 (b)
Clay (%)	71.62 ±1.99 (a)	73.80 ±1.56 (a)	69.16 ±0.89 (a)
Sand (%)	21.80 ±2.49 (b)	19.76 ±1.82 (b)	25.56 ±0.78 (a)
SWC (%)	67.62 ±5.15 (a)	66.76 ±7.28 (a)	67.43 ±5.67 (a)
pH	7.06 ±0.83 (a)	6.87 ±0.53 (b)	6.95 ±0.46 (ab)
SOM (g*kg-1)	35.25 ±2.72 (b)	35.21 ±1.23 (b)	47.26 ±1.6 (a)
DOC (mg*kg-1)	43.01±2.86 (b)	47.44±2.21 (b)	54.29±0.88 (a)
DON (mg*kg-1)	14.81±0.73 (b)	13.51±0.81 (b)	25.03±1.41 (a)
TC (g*kg -1)	18.6±1.3 (b)	19.8±1.8 (b)	29.2±1.4 (a)
TN (g*kg -1)	1.45±0.13 (c)	1.62 ±0.21 (b)	2.47±0.11 (a)
NH4-N (mg*kg-1)	6.79 ±0.52 (b)	8.4 ±1.5 (a)	7.6 ±0.75 (ab)
NO3-N (mg*kg-1)	53.99 ±7.18 (a)	64.84 ±11.14 (a)	34.06 ±7.67 (b)
AP (mg*kg-1)	11.22 ±1.64 (c)	14.21 ±0.92 (b)	63.69 ±3.32 (a)
SWC, soil water content; SOM, soil organic matter; DOC, soil dissolved organic carbon; DON, soil dissolved organic nitrogen; TC, total carbon; TN, total nitrogenNH4-N, ammonium nitrogen; NO3-N, nitrate nitrogen; AP, soil available phosphorous. The letter in parenthesis each row showed the significant differences under the different fertilizer regime, which was test by Tukey’s HSD test.

## Sheet: Table S2
Table S2 Three-way analysis of variance (ANOVA) showing the main and interaction effects of virus load (V0, V1 and V10), virus source (native and non-native), and soil fertilizer history (soil L, M and H) on soil nutrients. Significant effect (p < 0.05) are indicated in bold. DOC, soil dissolved organic carbon; DON, soil dissolved organic nitrogen; TC, total carbon; TN, total nitrogen; NH4-N, amm…
	All samples (N=108)
	Df	F value	p value
DOC
Vir_load	2	10.507	<0.001
Vir_source	1	1.027	0.374
Fer_regime	2	13.626	<0.001
Vir_load*Vir_source	2	1.093	0.42
Vir_load*Fer_regime	4	1.715	0.154
Vir_source*Fer_regime	2	13.82	<0.001
Vir_load*Vir_source*Fer_regime	4	2.768	0.052
Residuals	90
DON
Vir_load	2	2.91	0.066
Vir_source	1	7.03	0.039
Fer_regime	2	0.33	0.72
Vir_load*Vir_source	2	8.49	<0.001
Vir_load*Fer_regime	4	2.82	0.036
Vir_source*Fer_regime	2	10.39	<0.001
Vir_load*Vir_source*Fer_regime	4	7.5	<0.001
Residuals	90
TC
Vir_load	2	2.06	0.174
Vir_source	1	0	0.998
Fer_regime	2	43.028	<0.001
Vir_load*Vir_source	2	0.01	0.995
Vir_load*Fer_regime	4	1.75	0.176
Vir_source*Fer_regime	2	0.07	0.993
Vir_load*Vir_source*Fer_regime	4	0.23	0.945
Residuals	90
TN
Vir_load	2	1.43	0.177
Vir_source	1	0.81	0.231
Fer_regime	2	40.53	<0.001
Vir_load*Vir_source	2	1.12	0.199
Vir_load*Fer_regime	4	2.96	0.047
Vir_source*Fer_regime	2	0.37	0.789
Vir_load*Vir_source*Fer_regime	4	0.53	0.832
Residuals	90
NH4-N
Vir_load	2	4.741	0.033
Vir_source	1	0.017	0.918
Fer_regime	2	7.476	<0.001
Vir_load*Vir_source	2	0.417	0.731
Vir_load*Fer_regime	4	2.976	0.044
Vir_source*Fer_regime	2	2.163	0.145
Vir_load*Vir_source*Fer_regime	4	1.153	0.438
Residuals	90
NO3-N
Vir_load	2	0.079	0.945
Vir_source	1	0.0361	0.878
Fer_regime	2	1.6835	0.161
Vir_load*Vir_source	2	0.8156	0.465
Vir_load*Fer_regime	4	0.3568	0.871
Vir_source*Fer_regime	2	2.1831	0.162
Vir_load*Vir_source*Fer_regime	4	2.2284	0.094
Residuals	90

## Sheet: Table S3
Table S3 Three-way analysis of variance (ANOVA) showing the main and interaction effects of virus load (V0, V1 and V10), virus source (native and non-native), and soil fertilizer history (soil L, M and H) on greenhouse gas flux. Significant impacts (p < 0.05) are indicated in bold.
	All samples (N=108)
	Df	F value	p value
CO2
Vir_load	2	10.853	<0.001
Vir_source	1	3.45	0.076
Fer_regime	2	116.07	<0.001
Vir_load*Vir_source	2	1.08	0.462
Vir_load*Fer_regime	4	2.03	0.135
Vir_source*Fer_regime	2	2.33	0.213
Vir_load*Vir_source*Fer_regime	4	0.58	0.745
Residuals	90
CH4
Vir_load	2	27.53	<0.001
Vir_source	1	0.32	0.798
Fer_regime	2	248.07	<0.001
Vir_load*Vir_source	2	8.16	<0.001
Vir_load*Fer_regime	4	7.47	<0.001
Vir_source*Fer_regime	2	3.72	0.512
Vir_load*Vir_source*Fer_regime	4	4.06	0.104
Residuals	90
N2O
Vir_load	2	22.59	<0.001
Vir_source	1	0.51	0.873
Fer_regime	2	23.57	<0.001
Vir_load*Vir_source	2	3.97	0.042
Vir_load*Fer_regime	4	2.38	0.078
Vir_source*Fer_regime	2	0.022	0.988
Vir_load*Vir_source*Fer_regime	4	0.87	0.516
Residuals	90

## Sheet: Table S4
Table S4 Three-way analysis of variance (ANOVA) showing the main and interaction effects for soil fertilizer history (soil L, M and H), virus source (native and non-native) and virus load (V0, V1 and V10) on C fixation related functional genes, with degrees of freedom (Df), F statistics, and p values.
	All samples (N=108)
	Df	F value	p value
smtA
Vir_load	2	4.4006	0.036
Vir_source	1	3.1015	0.163
Fer_regime	2	80.1212	<0.001
Vir_load*Vir_source	2	0.5643	0.734
Vir_load*Fer_regime	4	1.6985	0.288
Vir_source*Fer_regime	2	9.2883	<0.001
Vir_load*Vir_source*Fer_regime	4	1.0797	0.381
Residuals	90
rbcL
Vir_load	2	4.5438	0.013
Vir_source	1	0.9565	0.345
Fer_regime	2	138.555	<0.001
Vir_load*Vir_source	2	2.059	0.156
Vir_load*Fer_regime	4	3.3667	0.015
Vir_source*Fer_regime	2	0.4557	0.678
Vir_load*Vir_source*Fer_regime	4	2.315	0.084
Residuals	90
pccA
Vir_load	2	4.1542	0.029
Vir_source	1	1.8341	0.237
Fer_regime	2	53.4517	<0.001
Vir_load*Vir_source	2	0.9377	0.528
Vir_load*Fer_regime	4	3.9672	0.015
Vir_source*Fer_regime	2	4.2785	0.028
Vir_load*Vir_source*Fer_regime	4	2.1838	0.088
Residuals	90
mct
Vir_load	2	5.8302	0.007
Vir_source	1	6.645	0.019
Fer_regime	2	321.051	<0.001
Vir_load*Vir_source	2	0.0515	0.973
Vir_load*Fer_regime	4	6.6702	<0.001
Vir_source*Fer_regime	2	0.2045	0.856
Vir_load*Vir_source*Fer_regime	4	6.0373	<0.001
Residuals	90
fdrA
Vir_load	2	2.8557	0.084
Vir_source	1	8.431	0.016
Fer_regime	2	101.561	<0.001
Vir_load*Vir_source	2	0.8809	0.479
Vir_load*Fer_regime	4	0.8247	0.623
Vir_source*Fer_regime	2	6.3522	0.016
Vir_load*Vir_source*Fer_regime	4	5.4845	0.015
Residuals	90
acsA
Vir_load	2	4.0267	0.027
Vir_source	1	1.8191	0.192
Fer_regime	2	107.814	<0.001
Vir_load*Vir_source	2	0.8683	0.453
Vir_load*Fer_regime	4	0.6581	0.721
Vir_source*Fer_regime	2	3.5666	0.044
Vir_load*Vir_source*Fer_regime	4	1.9183	0.231
Residuals	90
aclB
Vir_load	2	8.0182	0.008
Vir_source	1	1.1706	0.295
Fer_regime	2	105.157	<0.001
Vir_load*Vir_source	2	1.4968	0.267
Vir_load*Fer_regime	4	0.7893	0.576
Vir_source*Fer_regime	2	5.4525	0.015
Vir_load*Vir_source*Fer_regime	4	3.2627	0.027
Residuals	90
accA
Vir_load	2	6.5341	0.004
Vir_source	1	0.586	0.476
Fer_regime	2	65.6849	<0.001
Vir_load*Vir_source	2	1.0328	0.385
Vir_load*Fer_regime	4	1.154	0.373
Vir_source*Fer_regime	2	1.3796	0.269
Vir_load*Vir_source*Fer_regime	4	2.0811	0.103
Residuals	90
korA
Vir_load	2	4.4757	0.018
Vir_source	1	1.144	0.306
Fer_regime	2	68.1233	<0.001
Vir_load*Vir_source	2	0.4142	0.712
Vir_load*Fer_regime	4	1.2217	0.332
Vir_source*Fer_regime	2	6.0193	0.005
Vir_load*Vir_source*Fer_regime	4	1.3088	0.299
Residuals	90
acsE
Vir_load	2	8.2299	0.0005219
Vir_source	1	0.7064	0.458
Fer_regime	2	157.506	<0.001
Vir_load*Vir_source	2	3.955	0.029
Vir_load*Fer_regime	4	4.2797	0.006
Vir_source*Fer_regime	2	0.7701	0.495
Vir_load*Vir_source*Fer_regime	4	4.1734	0.004
Residuals	90

## Sheet: Table S5
Table S5 Three-way analysis of variance (ANOVA) showing the main and interaction effects for soil fertilizer history (soil L, M and H), virus source (native and non-native) and virus load (V0, V1 and V10) on C hydrolysis related functional genes, with degrees of freedom (Df), F statistics, and p values.
	All samples (N=108)
	Df	F value	p value
gmGDH
Vir_load	2	2.5743	0.091
Vir_source	1	3.3401	0.078
Fer_regime	2	73.3089	<0.001
Vir_load*Vir_source	2	0.0415	0.994
Vir_load*Fer_regime	4	0.361	0.859
Vir_source*Fer_regime	2	3.3109	0.048
Vir_load*Vir_source*Fer_regime	4	2.431	0.052
Residuals	90
gam
Vir_load	2	2.1786	0.133
Vir_source	1	0.7668	0.399
Fer_regime	2	32.0523	<0.001
Vir_load*Vir_source	2	0.1356	0.881
Vir_load*Fer_regime	4	1.1193	0.362
Vir_source*Fer_regime	2	1.2423	0.316
Vir_load*Vir_source*Fer_regime	4	0.4115	0.813
Residuals	90
apu
Vir_load	2	8.3385	<0.001
Vir_source	1	2.172	0.156
Fer_regime	2	2.5248	0.092
Vir_load*Vir_source	2	0.6761	0.518
Vir_load*Fer_regime	4	1.4145	0.256
Vir_source*Fer_regime	2	2.4375	0.14
Vir_load*Vir_source*Fer_regime	4	0.745	0.71
Residuals	90
IsoP
Vir_load	2	23.4517	<0.001
Vir_source	1	15.9302	<0.001
Fer_regime	2	4.6266	0.018
Vir_load*Vir_source	2	1.2085	0.345
Vir_load*Fer_regime	4	4.3789	0.036
Vir_source*Fer_regime	2	14.5716	<0.001
Vir_load*Vir_source*Fer_regime	4	2.5006	0.048
Residuals	90
xylA
Vir_load	2	11.3766	<0.001
Vir_source	1	3.3649	0.085
Fer_regime	2	59.6087	<0.001
Vir_load*Vir_source	2	0.4268	0.696
Vir_load*Fer_regime	4	0.598	0.677
Vir_source*Fer_regime	2	1.6704	0.21
Vir_load*Vir_source*Fer_regime	4	5.7942	<0.001
Residuals	90
manA
Vir_load	2	10.2477	<0.001
Vir_source	1	0.1637	0.72
Fer_regime	2	30.5939	<0.001
Vir_load*Vir_source	2	0.456	0.653
Vir_load*Fer_regime	4	2.9672	0.028
Vir_source*Fer_regime	2	1.4163	0.295
Vir_load*Vir_source*Fer_regime	4	2.3921	0.065
Residuals	90
abfA
Vir_load	2	6.2262	0.004
Vir_source	1	25.1522	<0.001
Fer_regime	2	95.5715	<0.001
Vir_load*Vir_source	2	0.7624	0.473
Vir_load*Fer_regime	4	0.8515	0.51
Vir_source*Fer_regime	2	9.9416	<0.001
Vir_load*Vir_source*Fer_regime	4	1.5161	0.227
Residuals	90
exg
Vir_load	2	33.1747	<0.001
Vir_source	1	1.5331	0.287
Fer_regime	2	67.5884	<0.001
Vir_load*Vir_source	2	4.2238	0.027
Vir_load*Fer_regime	4	3.4127	0.014
Vir_source*Fer_regime	2	13.2305	<0.001
Vir_load*Vir_source*Fer_regime	4	2.7264	0.038
Residuals	90
CDH
Vir_load	2	3.1908	0.048
Vir_source	1	3.498	0.069
Fer_regime	2	9.7388	<0.001
Vir_load*Vir_source	2	0.5855	0.568
Vir_load*Fer_regime	4	0.1834	0.978
Vir_source*Fer_regime	2	2.8875	0.074
Vir_load*Vir_source*Fer_regime	4	0.2714	0.92
Residuals	90
chiA
Vir_load	2	9.3065	<0.001
Vir_source	1	0.0221	0.93
Fer_regime	2	42.519	<0.001
Vir_load*Vir_source	2	1.2311	0.31
Vir_load*Fer_regime	4	3.4816	0.021
Vir_source*Fer_regime	2	1.5004	0.32
Vir_load*Vir_source*Fer_regime	4	1.084	0.41
Residuals	90
mnp
Vir_load	2	44.5215	<0.001
Vir_source	1	0.1824	0.693
Fer_regime	2	140.262	<0.001
Vir_load*Vir_source	2	1.8076	0.198
Vir_load*Fer_regime	4	19.1117	<0.001
Vir_source*Fer_regime	2	4.9681	0.013
Vir_load*Vir_source*Fer_regime	4	2.2513	0.081
Residuals	90
lig
Vir_load	2	35.3739	<0.001
Vir_source	1	19.9439	<0.001
Fer_regime	2	133.119	<0.001
Vir_load*Vir_source	2	1.5386	0.241
Vir_load*Fer_regime	4	1.597	0.216
Vir_source*Fer_regime	2	12.8186	<0.001
Vir_load*Vir_source*Fer_regime	4	0.4697	0.778
Residuals	90
glx
Vir_load	2	14.7288	<0.001
Vir_source	1	3.3864	0.072
Fer_regime	2	5.3293	0.009
Vir_load*Vir_source	2	0.2404	0.81
Vir_load*Fer_regime	4	3.1587	0.026
Vir_source*Fer_regime	2	3.3502	0.041
Vir_load*Vir_source*Fer_regime	4	1.0799	0.398
Residuals	90

## Sheet: Table S6
Table S6 Three-way analysis of variance (ANOVA) showing main and interaction effects for soil fertilizer history (soil L, M and H), virus source (native and non-native) and virus load (V0, V1 and V10) on methane metabolism related functional genes, with degrees of freedom (Df), F statistics, and p values.
	All samples (N=108)
	Df	F value	p value
mcrA
Vir_load	2	6.9238	0.041
Vir_source	1	1.2049	0.698
Fer_regime	2	0.8711	0.666
Vir_load*Vir_source	2	0.1346	0.92
Vir_load*Fer_regime	4	2.856	0.033
Vir_source*Fer_regime	2	3.7241	0.036
Vir_load*Vir_source*Fer_regime	4	0.062	0.984
Residuals	90
pmoA
Vir_load	2	0.3571	0.717
Vir_source	1	3.7152	0.157
Fer_regime	2	277.35	<0.001
Vir_load*Vir_source	2	0.5886	0.585
Vir_load*Fer_regime	4	8.826	<0.001
Vir_source*Fer_regime	2	3.7386	0.03
Vir_load*Vir_source*Fer_regime	4	0.5831	0.75
Residuals	90
mmoX
Vir_load	2	8.9088	<0.001
Vir_source	1	6.2689	0.019
Fer_regime	2	58.4132	<0.001
Vir_load*Vir_source	2	0.4899	0.62
Vir_load*Fer_regime	4	1.0734	0.381
Vir_source*Fer_regime	2	6.9138	0.003
Vir_load*Vir_source*Fer_regime	4	2.0317	0.097
Residuals	90

## Sheet: Table S7
Table S7 Three-way analysis of variance (ANOVA) showing main and interaction effects for soil fertilizer history (soil L, M and H), virus source (native and non-native) and virus load (V0, V1 and V10) on nitrogen cycling related functional genes, with degrees of freedom (Df), F statistics, and p values.
	All samples (N=108)
	Df	F value	p value
nifH
Vir_load	2	8.3783	<0.001
Vir_source	1	6.7733	0.017
Fer_regime	2	480.151	<0.001
Vir_load*Vir_source	2	0.8108	0.475
Vir_load*Fer_regime	4	4.0588	0.004
Vir_source*Fer_regime	2	5.7973	0.004
Vir_load*Vir_source*Fer_regime	4	2.286	0.07
Residuals	90
ureC
Vir_load	2	3.5118	0.038
Vir_source	1	3.139	0.087
Fer_regime	2	5.0525	0.013
Vir_load*Vir_source	2	0.3825	0.74
Vir_load*Fer_regime	4	0.8509	0.531
Vir_source*Fer_regime	2	3.0496	0.056
Vir_load*Vir_source*Fer_regime	4	0.5825	0.686
Residuals	90
gdh
Vir_load	2	1.0528	0.371
Vir_source	1	0.3959	0.561
Fer_regime	2	40.053	<0.001
Vir_load*Vir_source	2	0.0996	0.975
Vir_load*Fer_regime	4	1.3545	0.266
Vir_source*Fer_regime	2	0.2815	0.795
Vir_load*Vir_source*Fer_regime	4	2.4073	0.812
Residuals	90
amoA
Vir_load	2	9.1807	<0.001
Vir_source	1	7.0854	0.015
Fer_regime	2	45.2176	<0.001
Vir_load*Vir_source	2	0.7042	0.564
Vir_load*Fer_regime	4	2.5513	0.053
Vir_source*Fer_regime	2	1.9735	0.194
Vir_load*Vir_source*Fer_regime	4	1.837	0.186
Residuals	90
hao
Vir_load	2	1.8953	0.163
Vir_source	1	2.5703	0.249
Fer_regime	2	3.7461	0.035
Vir_load*Vir_source	2	0.0182	0.996
Vir_load*Fer_regime	4	1.383	0.265
Vir_source*Fer_regime	2	0.6232	0.585
Vir_load*Vir_source*Fer_regime	4	0.4607	0.84
Residuals	90
nxrA
Vir_load	2	39.9594	<0.001
Vir_source	1	0.3635	0.58
Fer_regime	2	11.3794	<0.001
Vir_load*Vir_source	2	0.4618	0.661
Vir_load*Fer_regime	4	1.8638	0.169
Vir_source*Fer_regime	2	3.6299	0.047
Vir_load*Vir_source*Fer_regime	4	0.5189	0.755
Residuals	90
narG
Vir_load	2	3.5381	0.037
Vir_source	1	3.9711	0.049
Fer_regime	2	22.6611	<0.001
Vir_load*Vir_source	2	0.212	0.839
Vir_load*Fer_regime	4	1.0798	0.379
Vir_source*Fer_regime	2	5.374	0.008
Vir_load*Vir_source*Fer_regime	4	1.0376	0.412
Residuals	90
nirS
Vir_load	2	10.7531	<0.001
Vir_source	1	5.8093	0.021
Fer_regime	2	77.2682	<0.001
Vir_load*Vir_source	2	0.8067	0.495
Vir_load*Fer_regime	4	1.5785	0.21
Vir_source*Fer_regime	2	6.9822	0.003
Vir_load*Vir_source*Fer_regime	4	0.1823	0.956
Residuals	90
nirK
Vir_load	2	3.2957	0.048
Vir_source	1	0.8814	0.362
Fer_regime	2	12.6322	<0.001
Vir_load*Vir_source	2	0.2194	0.844
Vir_load*Fer_regime	4	4.2114	0.004
Vir_source*Fer_regime	2	2.4914	0.138
Vir_load*Vir_source*Fer_regime	4	0.4279	0.874
Residuals	90
napA
Vir_load	2	15.3786	<0.001
Vir_source	1	1.3162	0.351
Fer_regime	2	52.7748	<0.001
Vir_load*Vir_source	2	1.4717	0.294
Vir_load*Fer_regime	4	3.4086	0.016
Vir_source*Fer_regime	2	0.4183	0.694
Vir_load*Vir_source*Fer_regime	4	1.1722	0.384
Residuals	90
nosZI
Vir_load	2	12.1816	<0.001
Vir_source	1	2.6823	0.159
Fer_regime	2	215.586	<0.001
Vir_load*Vir_source	2	0.6213	0.549
Vir_load*Fer_regime	4	5.3691	0.002
Vir_source*Fer_regime	2	11.3748	<0.001
Vir_load*Vir_source*Fer_regime	4	0.4691	0.763
Residuals	90
nosZII
Vir_load	2	4.8399	0.014
Vir_source	1	1.0198	0.332
Fer_regime	2	100.988	<0.001
Vir_load*Vir_source	2	0.6111	0.565
Vir_load*Fer_regime	4	2.264	0.087
Vir_source*Fer_regime	2	9.0678	<0.001
Vir_load*Vir_source*Fer_regime	4	0.4374	0.93
Residuals	90

## Sheet: Table S8
Table S8 Three-way analysis of variance (ANOVA) showing main and interaction effects for soil fertilizer history (soil L, M and H), virus source (native and non-native) and virus load (V0, V1 and V10) on microbial biomass carbon (MBC), richness, and Shannon index of microbial community, with degrees of freedom (Df), F statistics, and p values.
	All samples (N=108)
	Df	F value	p value
MBC
Vir_load	2	16.048	<0.001
Vir_source	1	1.036	0.374
Fer_regime	2	24.059	<0.001
Vir_load*Vir_source	2	0.447	0.671
Vir_load*Fer_regime	4	0.507	0.755
Vir_source*Fer_regime	2	1.596	0.31
Vir_load*Vir_source*Fer_regime	4	0.691	0.628
Residuals	90
Richness
Vir_load	2	0.99	0.412
Vir_source	1	0.11	0.755
Fer_regime	2	2.92	0.062
Vir_load*Vir_source	2	0.53	0.613
Vir_load*Fer_regime	4	1.34	0.311
Vir_source*Fer_regime	2	0.7	0.518
Vir_load*Vir_source*Fer_regime	4	0.98	0.477
Residuals	90
Shannon Index
Vir_load	2	1.6596	0.213
Vir_source	1	0.2183	0.669
Fer_regime	2	32.3177	<0.001
Vir_load*Vir_source	2	0.2328	0.833
Vir_load*Fer_regime	4	6.0793	<0.001
Vir_source*Fer_regime	2	3.3096	0.061
Vir_load*Vir_source*Fer_regime	4	2.5372	0.049
Residuals	90

## Sheet: Table S9
Table S9 Summed numbers of the ASVs enriched in high or low virus load treatments. The relative abundances of changed ASVs in initial soil are shown in parentheses.
Soil fertilizer regime	Compared group	Total different ASVs	No. of increasing ASVs in higher virus load and the percentage (%)	No. of decreasing ASVs in higher virus load and the percentage (%)
Soil L	LV0 vs LV1	47 (0.32)	22 (0.29)	25 (0.02)
	LV0 vs LV10	232 (16.18)	132 (9.18)	100 (6.99)
	LV1 vs LV10	239 (17.58)	131 (9.48)	108 (8.10)
	MV0 vs MV1	58 (2.44)	25 (1.05)	33 (1.39)
	MV0 vs MV10	298 (19.00)	172 (10.97)	126 (8.03)
	MV1 vs MV10	271 (17.17)	159 (9.04)	112 (8.12)
	HV0 vs HV1	46 (0.99)	21 (0.47)	25 (0.52)
	HV0 vs HV10	299 (20.55)	179 (12.23)	120 (8.32)
	HV1 vs HV10	307 (19.57)	186 (11.57)	121 (8.01)
Soil M	LV0 vs LV1	29 (0.32)	9 (0.06)	20 (0.25)
	LV0 vs LV10	200 (16.85)	111 (9.04)	89 (7.81)
	LV1 vs LV10	202 (15.21)	112 (8.99)	90 (6.22)
	MV0 vs MV1	18 (0.62)	6 (0.31)	12 (0.31)
	MV0 vs MV10	200 (17.29)	105 (9.73)	95 (7.56)
	MV1 vs MV10	200 (16.37)	113 (9.37)	87 (7.01)
	HV0 vs HV1	19 (0.44)	7 (0.05)	12 (0.39)
	HV0 vs HV10	215 (17.59)	125 (11.55)	90 (6.03)
	HV1 vs HV10	178 (12.85)	95 (9.41)	83 (3.44)
Soil H	LV0 vs LV1	26 (0.38)	10 (0.09)	16 (0.29)
	LV0 vs LV10	209 (10.19)	118 (6.51)	91 (3.68)
	LV1 vs LV10	226 (11.82)	118 (6.72)	108 (5.10)
	MV0 vs MV1	24 (0.36)	12 (0.24)	12 (0.12)
	MV0 vs MV10	206 (8.81)	108 (6.05)	98 (2.76)
	MV1 vs MV10	215 (10.24)	119 (6.26)	96 (3.98)
	HV0 vs HV1	34 (0.36)	15 (0.08)	19 (0.28)
	HV0 vs HV10	275 (18.91)	150 (9.35)	125 (9.56)
	HV1 vs HV10	261 (15.89)	140 (7.55)	121 (8.34)

## Sheet: Table S10
Table S10 The ASVs enriched in high or low virus load treatments at soil L. Log2 Fold Change values were shown to indicate difference between low and high viral loads.
	Kingdom	Phylum	Class	Order	Family	Genus	Species	LV0 vs LV1	LV0 vs LV10	LV1 vs LV10	MV0 vs MV1	MV0 vs MV10	MV1 vs MV10	HV0 vs HV1	HV0 vs HV10	HV1 vs HV10	Abundance in Soil L
ASV10	Bacteria	Bacteroidota	Bacteroidia	Bacteroidales	Bacteroidetes_vadinHA17	Bacteroidetes_vadinHA17	0	0	-1.44891	-1.04568	0	-1.97753	-1.82748	0	-1.16922	-1.55961	0.0186688
ASV100	Bacteria	Proteobacteria	Gammaproteobacteria	Burkholderiales	Comamonadaceae	Ramlibacter	0	0	0	-0.974322	0	0	-0.624465	0	-0.711801	-1.04943	0.00334282
ASV1001	Bacteria	Proteobacteria	Gammaproteobacteria	Burkholderiales	Nitrosomonadaceae	mle1-7	uncultured_beta	0	0	0	-0.840475	0	0	0	0.923832	1.1261	0.000624669
ASV1004	Bacteria	Planctomycetota	Phycisphaerae	MSBL9	SG8-4	SG8-4	0	0	0	0	0	-1.10694	-1.40579	0	0	0	0.000480042
ASV1016	Bacteria	Bacteroidota	Bacteroidia	Chitinophagales	Chitinophagaceae	Edaphobaculum	0	0	0	0	0	0	6.77455	0	0	0	0.000178557
ASV1017	Bacteria	Planctomycetota	Phycisphaerae	Tepidisphaerales	WD2101_soil_group	WD2101_soil_group	0	0	0	0	0	1.41582	1.7928	0	0	1.72687	0.000470385
ASV1018	Bacteria	Chloroflexi	Anaerolineae	Anaerolineales	Anaerolineaceae	uncultured	uncultured_Chloroflexi	-7.42423	0	-7.43658	0	0	0	0	0	0	0.00019041
ASV1021	Bacteria	Firmicutes	Incertae_Sedis	DTU014	DTU014	DTU014	uncultured_Bacilli	0	-1.55318	-0.931865	0	-1.10465	-0.88003	0	-1.34684	-0.952806	0.000300302
ASV1029	Bacteria	Verrucomicrobiota	Verrucomicrobiae	Pedosphaerales	Pedosphaeraceae	ADurb.Bin063-1	uncultured_Verrucomicrobia	0	0	3.64946	0	0	0	0	2.50172	2.60812	0.000395945
ASV103	Bacteria	Desulfobacterota	Desulfuromonadia	Geobacterales	Geobacteraceae	Citrifermentans	uncultured_bacterium	0	0	0	0	1.54157	1.58609	0	1.50796	1.76719	0.00506066
ASV1035	Bacteria	Bacteroidota	Bacteroidia	Bacteroidetes_VC2.1_Bac22	Bacteroidetes_VC2.1_Bac22	Bacteroidetes_VC2.1_Bac22	metagenome	-5.22529	-5.26281	-10.5071	0	0	0	0	-3.33252	-6.17095	6.32271e-05
ASV1037	Bacteria	Actinobacteriota	Coriobacteriia	OPB41	OPB41	OPB41	0	-7.13653	0	-7.52015	0	0	0	0	0	0	0.000313816
ASV1038	Bacteria	Desulfobacterota	Desulfuromonadia	Geobacterales	Geobacteraceae	0	0	0	7.11098	7.46555	0	0	0	0	0	0	0.000227452
ASV1039	Bacteria	Chloroflexi	KD4-96	KD4-96	KD4-96	KD4-96	0	7.87567	-6.5778	0	7.50013	0	0	0	0	0	2.30603e-05
ASV1058	Bacteria	Firmicutes	Clostridia	Peptostreptococcales-Tissierellales	Anaerovoracaceae	Anaerovorax	uncultured_bacterium	0	-1.24801	0	0	0	-1.28051	0	0	0	0.000216254
ASV1062	Bacteria	Firmicutes	Clostridia	Clostridiales	Clostridiaceae	Clostridium_sensu_stricto_8	uncultured_bacterium	0	2.9488	0	0	4.65009	3.95142	0	3.27117	2.72922	0.000563819
ASV1066	Bacteria	Proteobacteria	Alphaproteobacteria	Rhizobiales	Xanthobacteraceae	uncultured	0	0	0	0	0	6.6672	7.42815	0	0	0	0.000164074
ASV1067	Bacteria	Desulfobacterota	Syntrophobacteria	Syntrophobacterales	Syntrophobacteraceae	uncultured	uncultured_bacterium	0	-1.77128	-1.14049	0	0	0	0	-1.66949	-1.95398	0.000141565
ASV1085	Bacteria	Firmicutes	Clostridia	Clostridia	Hungateiclostridiaceae	0	0	-7.35521	0	-7.51046	0	-7.7403	0	0	7.67319	0	0.000216006
ASV1094	Bacteria	Acidobacteriota	Holophagae	Subgroup_7	Subgroup_7	Subgroup_7	0	0	0	0	0	0	0	0	1.19994	0	0.00120549
ASV110	Bacteria	Acidobacteriota	Holophagae	Subgroup_7	Subgroup_7	Subgroup_7	metagenome	0	0	0	0	0	-0.740011	0	-0.728976	-0.915962	0.00371824
ASV1100	Bacteria	Bdellovibrionota	Bdellovibrionia	Bdellovibrionales	Bdellovibrionaceae	OM27_clade	uncultured_bacterium	0	-1.78621	-1.58883	0	-1.88954	-2.14654	0	-1.51295	-1.18179	0.00024373
ASV112	Bacteria	Halanaerobiaeota	Halanaerobiia	Halanaerobiales	Halobacteroidaceae	uncultured	uncultured_Firmicutes	0	-2.49701	-2.8045	0	-3.08226	-3.25143	0	-3.36499	-2.54229	0.00175651
ASV1127	Bacteria	Chloroflexi	Anaerolineae	Anaerolineales	Anaerolineaceae	uncultured	0	0	0	0	0	-1.20257	-1.8595	0	-1.21492	-1.35166	0.00025752
ASV1132	Bacteria	Acidobacteriota	Acidobacteriae	Bryobacterales	Bryobacteraceae	Bryobacter	uncultured_bacterium	0	0	0	0	0	3.40907	0	0	2.23735	0.00017232
ASV1136	Bacteria	Proteobacteria	Gammaproteobacteria	Pseudomonadales	Moraxellaceae	Cavicella	uncultured_bacterium	0	7.88738	7.32435	0	7.99705	0	0	8.44029	8.98905	0.000505287
ASV1137	Bacteria	Myxococcota	Myxococcia	Myxococcales	Anaeromyxobacteraceae	Anaeromyxobacter	uncultured_bacterium	-6.73113	0	0	0	6.50691	6.70887	0	6.56556	6.26284	0.000167238
ASV1164	Bacteria	Acidobacteriota	Acidobacteriae	Solibacterales	Solibacteraceae	Candidatus_Solibacter	0	0	0	0	0	0	7.50338	0	7.1629	7.54532	0.000211788
ASV1170	Bacteria	Firmicutes	Limnochordia	Limnochordia	Limnochordia	Hydrogenispora	uncultured_Firmicutes	0	0	0	0	0	0	0	-0.936258	-1.2788	0.000316958
ASV1173	Bacteria	Proteobacteria	Alphaproteobacteria	Rhizobiales	Beijerinckiaceae	Microvirga	0	0	0	0	0	0	0	0	0	-8.75671	5.44584e-05
ASV1174	Bacteria	Firmicutes	Clostridia	Clostridiales	Caloramatoraceae	Fonticella	uncultured_bacterium	0	0	7.17301	0	6.98064	7.04927	0	0	7.00267	0.000181508
ASV118	Bacteria	Firmicutes	Symbiobacteriia	Symbiobacteriales	Symbiobacteraceae	uncultured	uncultured_bacterium	0	1.28691	1.58584	0	2.55027	1.58962	0	1.80702	1.44847	0.0025414
ASV1180	Bacteria	Bacteroidota	Bacteroidia	Sphingobacteriales	env.OPS_17	env.OPS_17	0	0	0	0	0	7.86122	8.2047	0	8.01551	8.48796	0.000392871
ASV1181	Archaea	Nanoarchaeota	Nanoarchaeia	Woesearchaeales	Woesearchaeales	Woesearchaeales	uncultured_euryarchaeote	0	6.79554	0	0	0	7.25382	0	0	0	9.05943e-05
ASV1197	Bacteria	Firmicutes	Clostridia	Clostridiales	Clostridiaceae	Clostridium_sensu_stricto_1	0	0	7.73014	7.51052	0	0	0	0	0	0	0.000276857
ASV1203	Bacteria	Planctomycetota	Planctomycetes	Pirellulales	Pirellulaceae	Pirellula	uncultured_bacterium	0	-1.23846	-1.32885	0	-1.41447	-1.31994	0	-1.5601	-1.81901	0.000323822
ASV121	Bacteria	Bacteroidota	Bacteroidia	Bacteroidales	Prolixibacteraceae	WCHB1-32	0	0	0	0	0.880628	0	0	0	0	0	0.0024815
ASV1211	Bacteria	Proteobacteria	Gammaproteobacteria	Burkholderiales	Comamonadaceae	0	0	0	0	0	-6.8008	0	-7.06739	0	0	0	7.71113e-05
ASV122	Bacteria	Bacteroidota	Kryptonia	Kryptoniales	BSV26	BSV26	uncultured_Chlorobiales	0	1.63881	1.60949	0	2.13644	2.25289	0	1.75129	2.28864	0.00176875
ASV1228	Bacteria	Myxococcota	Myxococcia	Myxococcales	Anaeromyxobacteraceae	Anaeromyxobacter	0	0	6.1997	6.12345	0	0	0	7.82465	0	0	9.08291e-05
ASV1230	Bacteria	Bacteroidota	Bacteroidia	Sphingobacteriales	Lentimicrobiaceae	0	0	0	6.72258	7.412	0	0	0	0	0	0	0.00030589
ASV1243	Bacteria	Myxococcota	Myxococcia	Myxococcales	Anaeromyxobacteraceae	Anaeromyxobacter	uncultured_bacterium	0	0	0	-7.69475	0	-6.94943	0	0	0	0.000277012
ASV1244	Bacteria	Bdellovibrionota	Oligoflexia	0319-6G20	0319-6G20	0319-6G20	metagenome	0	3.07742	0	0	2.88506	2.1928	0	4.17293	4.34261	0.000425853
ASV1246	Bacteria	Firmicutes	D8A-2	D8A-2	D8A-2	D8A-2	0	7.38967	0	0	0	0	0	0	0	0	0.000149591
ASV1247	Bacteria	Acidobacteriota	Acidobacteriae	Solibacterales	Solibacteraceae	Candidatus_Solibacter	uncultured_bacterium	0	0	0	0	0	0	0	7.26228	7.71976	0.000279442
ASV1249	Bacteria	Cyanobacteria	Cyanobacteriia	Chloroplast	Chloroplast	Chloroplast	0	-6.95462	0	0	0	0	0	0	0	0	6.88437e-05
ASV1250	Bacteria	Acidobacteriota	Acidobacteriae	Acidobacteriales	Koribacteraceae	Candidatus_Koribacter	0	0	0	0	0	2.28734	1.68916	0	0	0	0.000379798
ASV1257	Bacteria	Verrucomicrobiota	Verrucomicrobiae	Pedosphaerales	Pedosphaeraceae	ADurb.Bin063-1	0	0	0	3.77525	0	3.52233	3.68089	0	3.54436	3.97733	0.000241132
ASV126	Bacteria	Proteobacteria	Gammaproteobacteria	Methylococcales	Methylomonadaceae	Crenothrix	0	0	-0.802417	0	0	-1.20023	0	0	-1.12506	-1.15382	0.00139296
ASV1265	Bacteria	Firmicutes	Clostridia	Peptostreptococcales-Tissierellales	Anaerovoracaceae	Anaerovorax	0	0	0	0	0	-8.13184	0	0	-8.19348	-8.29485	2.93503e-05
ASV1275	Bacteria	Firmicutes	Clostridia	Clostridia	Gracilibacteraceae	Gracilibacter	0	0	0	0	0	0	0	0	7.86521	7.69755	0.000382041
ASV1286	Bacteria	Proteobacteria	Alphaproteobacteria	Rhizobiales	Beijerinckiaceae	Microvirga	0	0	0	0	0	0	0	0	6.88359	6.74579	0.000153598
ASV1295	Bacteria	Firmicutes	D8A-2	D8A-2	D8A-2	D8A-2	uncultured_Firmicutes	0	8.25143	8.43369	0	7.77754	8.21523	0	8.10407	7.70816	0.000485261
ASV1301	Bacteria	Proteobacteria	Gammaproteobacteria	Methylococcales	Methylomonadaceae	Methylobacter	0	0	8.27391	8.83493	0	8.15308	7.73434	0	8.47834	8.8546	0.000562303
ASV1309	Bacteria	Desulfobacterota	uncultured	uncultured	uncultured	uncultured	delta_proteobacterium	0	0	0	0	0	0	0	-7.0808	0	0.000106765
ASV1324	Bacteria	Proteobacteria	Gammaproteobacteria	R7C24	R7C24	R7C24	metagenome	6.34243	-6.04844	0	0	0	6.67956	0	-7.52265	0	1.43108e-05
ASV1329	Bacteria	Firmicutes	Clostridia	Clostridia	Gracilibacteraceae	Lutispora	uncultured_bacterium	0	0	0	0	3.04894	3.46524	0	0	0	0.000213351
ASV133	Bacteria	Actinobacteriota	Actinobacteria	Micrococcales	Micrococcaceae	0	0	0	-0.958023	-0.808568	0	-0.91327	-1.07249	0	0	-0.81644	0.00138879
ASV1337	Bacteria	Chloroflexi	Anaerolineae	RBG-13-54-9	RBG-13-54-9	RBG-13-54-9	uncultured_Caldilineaceae	0	6.95986	6.50922	0	0	0	0	0	0	0.000194303
ASV1338	Bacteria	Acidobacteriota	Acidobacteriae	Acidobacteriales	Acidobacteriaceae_(Subgroup_1)	uncultured	uncultured_Acidobacteriaceae	0	0	0	0	6.63113	6.68734	0	5.99024	6.27394	0.000136286
ASV1344	Bacteria	Proteobacteria	Gammaproteobacteria	Steroidobacterales	Steroidobacteraceae	uncultured	0	0	0	0	0	0	0	0	5.83256	6.33215	0.000109416
ASV1352	Bacteria	Acidobacteriota	Acidobacteriae	Solibacterales	Solibacteraceae	Candidatus_Solibacter	0	-6.56422	6.41577	0	0	0	0	0	0	0	0.000174622
ASV1360	Bacteria	Proteobacteria	Gammaproteobacteria	Methylococcales	Methylomonadaceae	Methylobacter	0	0	0	-1.93935	0	0	0	0	-1.73808	-1.56713	0.000134542
ASV1362	Bacteria	Myxococcota	Myxococcia	Myxococcales	Anaeromyxobacteraceae	Anaeromyxobacter	0	6.37917	-6.41961	0	0	0	0	0	0	0	0.000104503
ASV1365	Bacteria	Gemmatimonadota	S0134_terrestrial_group	S0134_terrestrial_group	S0134_terrestrial_group	S0134_terrestrial_group	uncultured_soil	0	1.53631	1.48532	0	1.73075	1.79274	0	2.23985	1.91406	0.000516403
ASV1367	Bacteria	Firmicutes	Symbiobacteriia	Symbiobacteriales	Symbiobacteraceae	uncultured	uncultured_bacterium	0	3.97861	0	0	3.81391	0	0	0	3.49025	0.000214186
ASV1379	Archaea	Nanoarchaeota	Nanoarchaeia	Woesearchaeales	Woesearchaeales	Woesearchaeales	uncultured_archaeon	0	0	0	0	0	6.7881	0	0	0	2.25667e-05
ASV1385	Bacteria	Proteobacteria	Alphaproteobacteria	Rhizobiales	Xanthobacteraceae	uncultured	0	0	0	2.53526	0	7.57692	7.22035	0	7.34841	7.27157	0.000283154
ASV1386	Bacteria	Myxococcota	Polyangia	Haliangiales	Haliangiaceae	Haliangium	uncultured_soil	0	6.38898	5.94292	0	0	0	0	0	0	6.25122e-05
ASV1389	Bacteria	Acidobacteriota	Acidobacteriae	Bryobacterales	Bryobacteraceae	Bryobacter	0	0	0	0	0	2.12104	2.17127	0	2.35246	2.47158	0.000315896
ASV139	Bacteria	Gemmatimonadota	Gemmatimonadetes	Gemmatimonadales	Gemmatimonadaceae	Gemmatimonas	uncultured_soil	0	0	0	0	0	0	0	0	-0.925517	0.00191477
ASV1395	Bacteria	Firmicutes	Bacilli	Bacillales	Bacillaceae	Vulcanibacillus	uncultured_Firmicutes	0	0	0	0	0	0	0	5.36513	0	0.00103144
ASV141	Bacteria	Firmicutes	Clostridia	Clostridiales	Caloramatoraceae	Fonticella	0	0	0	0	0	0.654648	0.826494	0	0.666151	0.798946	0.00226885
ASV1414	Bacteria	Firmicutes	Desulfitobacteriia	Desulfitobacteriales	Desulfitobacteriaceae	Desulfosporosinus	0	0	-3.66626	-4.90675	0	-5.1513	-9.35978	0	-9.63313	-4.82778	3.92157e-05
ASV142	Bacteria	Proteobacteria	Gammaproteobacteria	Methylococcales	Methylococcaceae	Methylocaldum	uncultured_bacterium	0	1.67359	1.69451	0	1.28972	1.35037	0	1.4033	1.1677	0.00321705
ASV1420	Bacteria	Acidobacteriota	Holophagae	Subgroup_7	Subgroup_7	Subgroup_7	0	0	0	0	0	1.43244	0.9665	0	1.93302	0	0.00086307
ASV1424	Bacteria	Desulfobacterota	Syntrophobacteria	Syntrophobacterales	Syntrophobacteraceae	uncultured	uncultured_bacterium	0	-4.59434	-7.57292	0	0	0	0	-3.09267	-2.21091	2.69917e-05
ASV1435	Bacteria	Bdellovibrionota	Bdellovibrionia	Bdellovibrionales	Bdellovibrionaceae	Bdellovibrio	0	0	0	0	0	-2.95959	-2.64349	0	-2.15951	-2.05339	0.000218417
ASV1438	Bacteria	Desulfobacterota	Desulfuromonadia	Geobacterales	Geobacteraceae	Citrifermentans	0	0	9.07004	8.77168	0	8.8953	8.6921	0	8.23494	8.85091	0.000790073
ASV145	Bacteria	Gemmatimonadota	Gemmatimonadetes	Gemmatimonadales	Gemmatimonadaceae	Gemmatimonas	Gemmatimonas_sp.	0	-1.20051	-1.25918	0	0	0	0	0	-1.72663	0.000378415
ASV1461	Bacteria	SAR324_clade(Marine_group_B)	SAR324_clade(Marine_group_B)	SAR324_clade(Marine_group_B)	SAR324_clade(Marine_group_B)	SAR324_clade(Marine_group_B)	uncultured_Desulfobulbaceae	0	0	0	0	7.73346	6.80844	0	6.30793	0	0.000261277
ASV1463	Bacteria	Proteobacteria	Alphaproteobacteria	Rhizobiales	Xanthobacteraceae	Pseudorhodoplanes	uncultured_bacterium	0	0	0	0	0	0	-8.15578	0	-6.65884	0.000335748
ASV1465	Bacteria	Chloroflexi	Anaerolineae	Anaerolineales	Anaerolineaceae	uncultured	0	0	0	0	0	-0.981472	-1.41431	0	0	-1.22906	0.000311024
ASV1474	Bacteria	Bacteroidota	Bacteroidia	Bacteroidales	Bacteroidetes_vadinHA17	Bacteroidetes_vadinHA17	0	0	0	-7.13851	0	0	0	0	0	0	3.72525e-05
ASV148	Bacteria	Proteobacteria	Gammaproteobacteria	Burkholderiales	Rhodocyclaceae	Denitratisoma	0	0	0	0	0	-8.37504	0	0	0	0	0.000327376
ASV1480	Bacteria	Planctomycetota	Planctomycetes	Planctomycetales	uncultured	uncultured	uncultured_bacterium	0	0	-1.19537	0	0	0	0	0	0	0.000406779
ASV1489	Bacteria	Firmicutes	Symbiobacteriia	Symbiobacteriales	Symbiobacteraceae	uncultured	uncultured_bacterium	0	0	0	0	0	0	0	7.91597	7.99965	0.000500154
ASV149	Bacteria	Myxococcota	Myxococcia	Myxococcales	Myxococcaceae	0	0	0	0	0	0	0	0	0	0.838454	0	0.00154027
ASV1498	Bacteria	Acidobacteriota	Acidobacteriae	Solibacterales	Solibacteraceae	Candidatus_Solibacter	0	0	3.96074	3.91954	0	1.80076	0	0	7.52772	7.91031	0.000319158
ASV15	Bacteria	Proteobacteria	Gammaproteobacteria	Burkholderiales	Rhodocyclaceae	Sulfuritalea	0	0	-2.48311	-2.12327	0	-3.35133	-3.46652	0	-3.80305	-4.31675	0.00640079
ASV151	Bacteria	Gemmatimonadota	Gemmatimonadetes	Gemmatimonadales	Gemmatimonadaceae	Gemmatimonas	uncultured_Gemmatimonas	0	0	0	0	0	0	0	-1.017	-1.20072	0.0011744
ASV1514	Bacteria	Proteobacteria	Alphaproteobacteria	Rhizobiales	Xanthobacteraceae	0	0	0	0	0	-1.62381	4.38033	0	0	8.18285	8.03466	0.000487624
ASV1529	Bacteria	Proteobacteria	Gammaproteobacteria	Methylococcales	Methylococcaceae	Methylomagnum	methanotrophic_bacterium	0	0	1.67198	0	1.50155	2.13471	0	0	0	0.000485367
ASV1535	Bacteria	Proteobacteria	Alphaproteobacteria	Rhizobiales	Xanthobacteraceae	uncultured	0	0	6.24356	7.09125	0	7.69409	0	0	7.30947	7.06845	0.000262202
ASV1575	Bacteria	Acidobacteriota	Vicinamibacteria	Vicinamibacterales	uncultured	uncultured	uncultured_bacterium	0	-2.32452	-2.91512	0	-1.94733	-2.08386	0	0	0	0.000317035
ASV1576	Bacteria	Chloroflexi	Anaerolineae	Anaerolineales	Anaerolineaceae	uncultured	uncultured_Chloroflexi	0	0	0	0	-1.19478	-1.29037	0	-1.04837	-1.55538	0.000233985
ASV1581	Bacteria	Chloroflexi	Anaerolineae	Ardenticatenales	uncultured	uncultured	uncultured_bacterium	0	0	0	0	0	0	0	0	6.25439	5.44361e-05
ASV1587	Bacteria	Verrucomicrobiota	Verrucomicrobiae	Pedosphaerales	Pedosphaeraceae	ADurb.Bin063-1	uncultured_bacterium	0	0	0	0	3.71825	0	0	0	0	0.0001797
ASV16	Bacteria	Acidobacteriota	Holophagae	Holophagales	Holophagaceae	Geothrix	0	0	0	0	0	-1.39747	0	0	0	0	0.000764987
ASV160	Bacteria	Acidobacteriota	Holophagae	Subgroup_7	Subgroup_7	Subgroup_7	uncultured_Desulfuromonadales	0	0	0	0	0.878622	0	0	0	0	0.00154874
ASV1606	Bacteria	Nitrospirota	Nitrospiria	Nitrospirales	Nitrospiraceae	Nitrospira	0	0	0	0	0	-1.31137	-1.77118	0	-1.64779	-1.60369	0.000125645
ASV1607	Bacteria	Acidobacteriota	Acidobacteriae	Bryobacterales	Bryobacteraceae	Bryobacter	uncultured_bacterium	0	0	0	0	2.53467	0	0	0	6.18131	0.000290301
ASV162	Bacteria	Proteobacteria	Alphaproteobacteria	Sphingomonadales	Sphingomonadaceae	Sphingomonas	0	0	-0.894159	-0.948096	0	-1.13131	-1.35593	0	-1.29518	-1.38413	0.00156249
ASV1621	Bacteria	Patescibacteria	Berkelbacteria	Berkelbacteria	Berkelbacteria	Berkelbacteria	uncultured_bacterium	0	0	0	0	-1.58933	0	0	0	0	0.000135992
ASV1627	Bacteria	Bacteroidota	Kryptonia	Kryptoniales	BSV26	BSV26	uncultured_Chlorobi	0	0	0	0	0	-6.8252	0	0	0	5.29315e-05
ASV1629	Bacteria	Firmicutes	Clostridia	Peptococcales	Peptococcaceae	uncultured	uncultured_bacterium	0	0	-1.0514	0	-1.04519	-1.18317	0	-1.52612	-1.36353	0.000289547
ASV1642	Bacteria	Bdellovibrionota	Oligoflexia	0319-6G20	0319-6G20	0319-6G20	0	0	-1.45677	0	0	0	0	0	0	-1.1291	0.000223954
ASV1644	Bacteria	Proteobacteria	Gammaproteobacteria	Steroidobacterales	Steroidobacteraceae	uncultured	0	0	0	0	0	0	0	0	6.75723	7.2543	0.000205589
ASV1651	Bacteria	Firmicutes	uncultured	uncultured	uncultured	uncultured	uncultured_Clostridiales	0	-8.22152	0	0	0	-8.86959	0	-3.56577	-3.60651	2.9178e-05
ASV1653	Bacteria	Chloroflexi	Anaerolineae	SBR1031	SBR1031	SBR1031	uncultured_bacterium	0	0	0	0	-2.05844	0	0	0	0	0.00046239
ASV1662	Bacteria	Proteobacteria	Alphaproteobacteria	Micropepsales	Micropepsaceae	uncultured	metagenome	0	0	0	0	6.84151	6.66554	0	6.51062	6.30572	0.00017061
ASV1664	Bacteria	Firmicutes	Clostridia	Clostridiales	Clostridiaceae	Clostridium_sensu_stricto_8	0	0	0	0	-7.69379	0	0	7.6829	-7.33063	0	0.000148397
ASV1671	Bacteria	Firmicutes	Clostridia	Clostridia_UCG-014	Clostridia_UCG-014	Clostridia_UCG-014	unidentified_eubacterium	0	0	-1.09893	0	0	-2.04739	0	-1.49671	0	0.000227527
ASV1672	Bacteria	Firmicutes	Desulfitobacteriia	Desulfitobacteriales	Desulfitobacteriaceae	Desulfosporosinus	Desulfosporosinus_sp.	0	0	-1.10004	0	-2.18233	-1.82862	0	-1.45108	-1.75624	0.000227109
ASV1673	Bacteria	Gemmatimonadota	Gemmatimonadetes	Gemmatimonadales	Gemmatimonadaceae	uncultured	uncultured_Gemmatimonadales	0	-7.16756	0	0	0	0	0	0	0	6.74317e-05
ASV1686	Bacteria	Acidobacteriota	Vicinamibacteria	Vicinamibacterales	Vicinamibacteraceae	0	0	0	0	0	0	6.5695	6.74185	0	6.16843	6.72641	0.000143102
ASV169	Bacteria	Firmicutes	Clostridia	Clostridiales	Caloramatoraceae	Fonticella	uncultured_bacterium	0	-0.850533	-0.891746	0	0	0	0	-0.918171	-0.748098	0.00113485
ASV1693	Bacteria	Actinobacteriota	Acidimicrobiia	Microtrichales	uncultured	uncultured	0	0	0	0	-7.11353	0	0	0	0	6.52113	0.000109711
ASV1699	Bacteria	Proteobacteria	Alphaproteobacteria	Caulobacterales	Caulobacteraceae	Caulobacter	0	0	0	0	0	0	0	0	-6.85911	0	2.32089e-05
ASV1705	Bacteria	Proteobacteria	Gammaproteobacteria	Burkholderiales	Rhodocyclaceae	uncultured	uncultured_bacterium	0	0	0	0	0	0	0	2.3252	2.42465	0.000235173
ASV1711	Bacteria	Proteobacteria	Alphaproteobacteria	Defluviicoccales	Defluviicoccaceae	Defluviicoccus	uncultured_bacterium	0	-7.3275	-7.18648	0	0	0	0	0	0	3.32832e-05
ASV1714	Bacteria	Firmicutes	Limnochordia	Limnochordia	Limnochordia	Hydrogenispora	uncultured_bacterium	0	7.18323	7.61292	1.07231	6.92458	8.0087	0	7.69041	7.2002	0.000282962
ASV1716	Bacteria	Acidobacteriota	Blastocatellia	Pyrinomonadales	Pyrinomonadaceae	RB41	0	0	0	0	0	0	0	0	7.31676	0	0.000175541
ASV173	Bacteria	Bdellovibrionota	Bdellovibrionia	Bdellovibrionales	Bdellovibrionaceae	Bdellovibrio	Bdellovibrio_sp.	0	0	0	0	-6.71299	0	0	0	0	3.5496e-05
ASV1736	Bacteria	Gemmatimonadota	S0134_terrestrial_group	S0134_terrestrial_group	S0134_terrestrial_group	S0134_terrestrial_group	uncultured_bacterium	0	0	0	0	0	0	0	0	6.3579	7.76839e-05
ASV174	Bacteria	Proteobacteria	Gammaproteobacteria	Burkholderiales	Gallionellaceae	0	0	0	0	0	0	-4.03581	0	0	-3.67531	0	0.00168295
ASV1745	Bacteria	Planctomycetota	Phycisphaerae	MSBL9	SG8-4	SG8-4	uncultured_planctomycete	0	0	0	0	1.59656	1.87523	0	0	1.10588	0.000369912
ASV1747	Bacteria	Myxococcota	Myxococcia	Myxococcales	Anaeromyxobacteraceae	Anaeromyxobacter	uncultured_bacterium	0	0	0	0	6.3986	0	0	5.8314	6.28018	8.27152e-05
ASV1750	Bacteria	Proteobacteria	Alphaproteobacteria	Rhizobiales	Rhodomicrobiaceae	Rhodomicrobium	uncultured_Rhodomicrobium	0	0	0	0	0	0	0	-6.95554	0	5.57922e-05
ASV1757	Bacteria	Myxococcota	Myxococcia	Myxococcales	Myxococcaceae	uncultured	uncultured_bacterium	0	6.48295	6.56047	0	0	0	0	0	0	0.000183955
ASV1761	Bacteria	Acidobacteriota	Subgroup_18	Subgroup_18	Subgroup_18	Subgroup_18	uncultured_bacterium	0	0	-6.98428	0	0	0	0	0	0	0.000120166
ASV1770	Bacteria	Elusimicrobiota	Elusimicrobia	Lineage_IV	Lineage_IV	Lineage_IV	uncultured_bacterium	0	0	0	0	6.38483	5.92525	0	7.41304	7.19238	0.000193179
ASV1771	Bacteria	Actinobacteriota	Thermoleophilia	Solirubrobacterales	Solirubrobacteraceae	Solirubrobacter	0	5.96537	-7.33915	0	0	0	6.30947	0	-6.01945	0	2.52234e-05
ASV1772	Bacteria	Proteobacteria	Alphaproteobacteria	Rhizobiales	Xanthobacteraceae	Pseudolabrys	metagenome	0	-6.54072	0	0	0	0	0	0	0	3.31369e-05
ASV1778	Bacteria	Firmicutes	Bacilli	Bacillales	0	0	0	0	0	-3.00977	0	-7.83738	0	0	0	0	7.08043e-05
ASV1785	Bacteria	Firmicutes	Clostridia	Clostridia	Hungateiclostridiaceae	Ruminiclostridium	0	0	0	-6.41686	0	-7.04843	0	0	0	0	4.39103e-05
ASV179	Bacteria	Acidobacteriota	Holophagae	Subgroup_7	Subgroup_7	Subgroup_7	uncultured_Acidobacterium	0	0	2.9187	0	3.1749	2.80792	0	2.84942	2.45221	0.00490889
ASV1791	Bacteria	Acidobacteriota	Holophagae	Subgroup_7	Subgroup_7	Subgroup_7	0	0	7.50915	6.97407	0	0	0	0	0	0	0.000459839
ASV1794	Bacteria	Acidobacteriota	Vicinamibacteria	Vicinamibacterales	Vicinamibacteraceae	Vicinamibacteraceae	0	0	0	0	-6.99421	0	0	0	0	-7.27337	0.000133923
ASV1800	Bacteria	Gemmatimonadota	Gemmatimonadetes	Gemmatimonadales	Gemmatimonadaceae	Gemmatimonas	0	0	6.51415	0	0	0	0	0	0	0	0.000105037
ASV1806	Bacteria	Verrucomicrobiota	Verrucomicrobiae	Pedosphaerales	Pedosphaeraceae	Pedosphaeraceae	uncultured_prokaryote	0	0	0	0	6.88369	6.42793	0	6.28777	5.79979	0.000151374
ASV1817	Bacteria	Myxococcota	Polyangia	Haliangiales	Haliangiaceae	Haliangium	uncultured_bacterium	0	0	0	0	6.7829	6.44992	0	0	0	0.000145035
ASV1824	Bacteria	Myxococcota	Polyangia	Haliangiales	Haliangiaceae	Haliangium	0	0	0	0	0	0	0	0	6.80261	0	0.000138805
ASV1832	Bacteria	Firmicutes	Clostridia	Clostridiales	Clostridiaceae	Clostridium_sensu_stricto_9	uncultured_bacterium	0	7.34743	6.74636	0	3.736	0	0	0	0	0.000297921
ASV184	Bacteria	Proteobacteria	Alphaproteobacteria	Caulobacterales	Caulobacteraceae	0	0	0	0	0	0	-2.26872	0	0	0	0	0.000230194
ASV1859	Bacteria	Verrucomicrobiota	Verrucomicrobiae	Opitutales	Opitutaceae	Opitutus	0	0	0	0	0	0	0	-7.40308	6.86976	0	9.99878e-05
ASV187	Bacteria	Firmicutes	Symbiobacteriia	Symbiobacteriales	Symbiobacteraceae	uncultured	uncultured_bacterium	0	3.3736	3.7934	0	3.32579	3.52816	0	3.88408	4.9331	0.0025202
ASV1877	Bacteria	Chloroflexi	Anaerolineae	Anaerolineales	Anaerolineaceae	uncultured	0	0	0	0	0	-1.37522	0	0	-1.72471	-2.20833	0.000129486
ASV188	Bacteria	Proteobacteria	Gammaproteobacteria	Burkholderiales	Nitrosomonadaceae	Nitrosospira	0	0	-0.774913	0	0	-1.67839	-1.54307	0	0	0	0.000538226
ASV1880	Bacteria	Proteobacteria	Gammaproteobacteria	Burkholderiales	Oxalobacteraceae	Noviherbaspirillum	0	6.51254	0	0	0	0	0	0	0	0	7.42658e-05
ASV1882	Bacteria	Actinobacteriota	Thermoleophilia	Solirubrobacterales	Solirubrobacteraceae	Conexibacter	uncultured_bacterium	6.25955	-8.03408	0	0	-7.28533	0	0	0	0	3.56505e-05
ASV189	Bacteria	Bacteroidota	Bacteroidia	Sphingobacteriales	env.OPS_17	env.OPS_17	uncultured_bacterium	0	3.67414	4.49263	0	0	0	0	2.96156	3.66544	0.00213512
ASV1896	Bacteria	Verrucomicrobiota	Verrucomicrobiae	Pedosphaerales	Pedosphaeraceae	Ellin517	0	0	3.22597	3.48557	0	4.24546	5.09872	0	7.97581	7.73559	0.000374266
ASV1897	Bacteria	Planctomycetota	Planctomycetes	Isosphaerales	Isosphaeraceae	uncultured	uncultured_Isosphaera	0	0	0	0	0	0	6.54654	-6.11674	0	1.18268e-05
ASV1898	Bacteria	Gemmatimonadota	Gemmatimonadetes	Gemmatimonadales	Gemmatimonadaceae	Gemmatimonas	uncultured_soil	0	7.6956	7.63898	0	8.003	7.89517	0	8.12304	7.99542	0.000442334
ASV1915	Bacteria	Planctomycetota	Phycisphaerae	Tepidisphaerales	WD2101_soil_group	WD2101_soil_group	0	0	0	0	0	0	0	0	5.99856	6.6463	0.000173982
ASV1921	Bacteria	Firmicutes	Clostridia	Clostridiales	Clostridiaceae	Clostridium_sensu_stricto_8	uncultured_bacterium	0	0	0	0	0	0	0	7.96663	7.09509	0.000394078
ASV1929	Bacteria	Gemmatimonadota	Gemmatimonadetes	Gemmatimonadales	Gemmatimonadaceae	uncultured	Gemmatimonadetes_bacterium	0	6.25779	5.908	0	0	0	0	0	0	0.000159021
ASV1936	Bacteria	Patescibacteria	Parcubacteria	Candidatus_Jorgensenbacteria	Candidatus_Jorgensenbacteria	Candidatus_Jorgensenbacteria	Candidatus_Adlerbacteria	0	0	0	0	0	0	0	-6.63335	0	4.11667e-06
ASV1953	Bacteria	Bacteroidota	Bacteroidia	Chitinophagales	Chitinophagaceae	Terrimonas	uncultured_Chitinophagaceae	0	3.31808	2.83544	0	1.92534	2.13767	0	2.84553	3.27104	0.000461402
ASV1957	Bacteria	Acidobacteriota	Acidobacteriae	Acidobacteriales	uncultured	uncultured	0	0	2.04727	2.40643	0	1.55402	1.80905	0	0	1.79621	0.000421558
ASV196	Bacteria	Firmicutes	Clostridia	Clostridia	Gracilibacteraceae	Lutispora	uncultured_bacterium	0	-0.741137	-0.670339	0	-0.871925	0	0	-1.50628	-1.02461	0.000979434
ASV1964	Bacteria	TX1A-33	TX1A-33	TX1A-33	TX1A-33	TX1A-33	uncultured_bacterium	0	0	0	0	0	0	0	6.99032	7.46453	0.000202844
ASV1967	Bacteria	Proteobacteria	Alphaproteobacteria	Rhodospirillales	Magnetospirillaceae	Magnetospirillum	alpha_proteobacterium	0	-4.24761	-8.53421	0	-5.50036	-3.62513	0	-9.35325	-3.80785	1.81012e-05
ASV1971	Bacteria	Acidobacteriota	Vicinamibacteria	Vicinamibacterales	uncultured	uncultured	uncultured_bacterium	0	0	0	0	0	5.97723	0	0	6.38101	5.39621e-05
ASV1977	Bacteria	Acidobacteriota	Vicinamibacteria	Vicinamibacterales	Vicinamibacteraceae	uncultured	uncultured_Acidobacteria	0	6.86855	7.06009	0	0	0	-6.93048	0	0	0.000146785
ASV198	Bacteria	Proteobacteria	Gammaproteobacteria	0	0	0	0	0	0	-1.42371	0.982837	-1.13448	0	0.650268	0	0	0.00137606
ASV1988	Bacteria	Proteobacteria	Gammaproteobacteria	Burkholderiales	Oxalobacteraceae	0	0	0	0	0	0	0	8.34763	0	8.22771	6.07587	0.000552834
ASV2	Bacteria	Desulfobacterota	Desulfuromonadia	Geobacterales	Geobacteraceae	Citrifermentans	0	0	1.04977	1.01246	0	0	0	0	0.7236	0.727691	0.0080635
ASV200	Bacteria	Proteobacteria	Alphaproteobacteria	Caulobacterales	Caulobacteraceae	Phenylobacterium	0	0	0.890236	0	0	0	0	0	1.27603	1.5485	0.00152866
ASV2000	Bacteria	Chloroflexi	Anaerolineae	Anaerolineales	Anaerolineaceae	Anaerolinea	uncultured_bacterium	0	0	0	0	-7.14648	0	0	0	-7.55972	3.19583e-05
ASV2014	Bacteria	Firmicutes	Syntrophomonadia	Syntrophomonadales	Syntrophomonadaceae	0	0	0	0	0	6.51598	-6.40113	0	0	0	0	3.59213e-05
ASV2018	Bacteria	Bdellovibrionota	Oligoflexia	0319-6G20	0319-6G20	0319-6G20	0	0	6.87529	0	0	7.60776	7.40596	0	7.39922	7.03063	0.00028515
ASV203	Bacteria	Gemmatimonadota	Gemmatimonadetes	Gemmatimonadales	Gemmatimonadaceae	uncultured	uncultured_Gemmatimonadetes	0	-1.32217	-1.36084	0	-1.08009	-1.01995	0	-0.814431	-1.1069	0.00140319
ASV205	Bacteria	Gemmatimonadota	Gemmatimonadetes	Gemmatimonadales	Gemmatimonadaceae	uncultured	uncultured_Gemmatimonadetes	0	-0.641449	-0.820695	0	0	-0.850552	0	0	0	0.0010761
ASV2052	Archaea	Nanoarchaeota	Nanoarchaeia	Woesearchaeales	Woesearchaeales	Woesearchaeales	uncultured_archaeon	0	0	0	0	0	6.0871	6.88	0	6.52962	2.45743e-05
ASV2081	Bacteria	Actinobacteriota	Actinobacteria	Kineosporiales	Kineosporiaceae	Kineosporia	uncultured_bacterium	0	0	0	6.50117	-6.6843	0	0	0	0	5.77619e-05
ASV2088	Bacteria	Planctomycetota	Planctomycetes	Isosphaerales	Isosphaeraceae	Singulisphaera	uncultured_planctomycete	6.5687	0	6.22098	0	0	0	0	0	-6.67045	6.20871e-05
ASV2095	Bacteria	Verrucomicrobiota	Verrucomicrobiae	Pedosphaerales	Pedosphaeraceae	ADurb.Bin063-1	0	0	0	0	0	6.31957	6.27668	0	0	0	0.000158449
ASV2096	Bacteria	Proteobacteria	Alphaproteobacteria	Defluviicoccales	Defluviicoccaceae	Defluviicoccus	uncultured_bacterium	0	0	0	-6.32991	0	0	-7.43395	6.90925	0	0.000135896
ASV2106	Bacteria	Proteobacteria	Alphaproteobacteria	Rhodospirillales	Magnetospiraceae	uncultured	metagenome	0	0	0	7.45866	-7.34242	0	0	0	0	7.38333e-06
ASV2107	Bacteria	Proteobacteria	Alphaproteobacteria	Rhizobiales	Beijerinckiaceae	alphaI_cluster	0	-6.07548	0	-6.21334	0	0	0	0	-7.18076	0	3.78431e-05
ASV2110	Bacteria	Chloroflexi	TK10	TK10	TK10	TK10	uncultured_Chloroflexi	0	0	0	-3.67101	6.52653	0	0	0	0	9.77728e-05
ASV2112	Bacteria	Firmicutes	Clostridia	Clostridiales	Oxobacteraceae	Oxobacter	uncultured_bacterium	-6.68767	0	-6.71769	0	-2.33233	0	0	-2.63647	0	9.59992e-05
ASV2120	Bacteria	Armatimonadota	Chthonomonadetes	Chthonomonadales	Chthonomonadales	Chthonomonadales	uncultured_bacterium	0	6.94663	7.23121	0	7.27944	6.72123	0	6.89755	6.49281	0.000237801
ASV2126	Bacteria	Acidobacteriota	Vicinamibacteria	Vicinamibacterales	uncultured	uncultured	uncultured_Acidobacteriaceae	0	0	0	0	6.61925	0	0	0	0	0.000158418
ASV2129	Bacteria	Proteobacteria	Alphaproteobacteria	Rickettsiales	Mitochondria	Mitochondria	uncultured_bacterium	0	0	-3.91531	0	0	6.01334	0	-4.43013	0	1.75391e-05
ASV2137	Bacteria	Actinobacteriota	Thermoleophilia	Solirubrobacterales	Solirubrobacteraceae	Solirubrobacter	uncultured_bacterium	0	0	0	0	-7.35055	0	0	0	0	1.99142e-05
ASV214	Bacteria	Firmicutes	Clostridia	Clostridiales	Clostridiaceae	Clostridium_sensu_stricto_9	uncultured_bacterium	0	-0.579418	-0.684188	0	0	-0.809427	0	-0.820674	-0.679814	0.00127882
ASV2144	Bacteria	Firmicutes	D8A-2	D8A-2	D8A-2	D8A-2	0	0	-2.04813	0	0	0	0	6.21839	-7.71977	0	6.67553e-05
ASV215	Bacteria	Proteobacteria	Gammaproteobacteria	Methylococcales	Methylococcaceae	Methylocaldum	uncultured_bacterium	0	1.53939	1.95059	0	0	0	0	2.26757	0	0.00237392
ASV2150	Archaea	Nanoarchaeota	Nanoarchaeia	Woesearchaeales	Woesearchaeales	Woesearchaeales	0	0	0	0	0	0	7.14031	0	0	3.77324	0.000113489
ASV2151	Bacteria	Proteobacteria	Gammaproteobacteria	Burkholderiales	Oxalobacteraceae	0	0	0	0	0	0	0	0	0	6.86432	6.6533	0.000171215
ASV2153	Bacteria	Verrucomicrobiota	Verrucomicrobiae	Pedosphaerales	Pedosphaeraceae	Pedosphaeraceae	0	0	6.07104	6.40319	0	0	4.06058	0	6.75094	6.66526	0.000149498
ASV2163	Bacteria	Chloroflexi	Anaerolineae	RBG-13-54-9	RBG-13-54-9	RBG-13-54-9	0	0	6.40127	6.66852	-6.25007	5.86931	0	0	0	0	8.55683e-05
ASV2166	Bacteria	Patescibacteria	Parcubacteria	Candidatus_Nomurabacteria	Candidatus_Nomurabacteria	Candidatus_Nomurabacteria	uncultured_soil	0	-2.41178	-2.76191	0	0	0	0	-2.1277	-1.84363	0.000119362
ASV2170	Bacteria	Planctomycetota	vadinHA49	vadinHA49	vadinHA49	vadinHA49	metagenome	0	6.51719	6.10396	0	6.81816	6.63578	0	6.50904	6.74459	0.000174838
ASV2189	Bacteria	Proteobacteria	Alphaproteobacteria	Rhizobiales	Beijerinckiaceae	Microvirga	0	0	6.05591	6.72969	0	0	0	0	0	0	0.000117285
ASV220	Bacteria	Firmicutes	Clostridia	Clostridiales	Caloramatoraceae	Fonticella	uncultured_bacterium	0	-1.26409	-1.36428	0	-1.18649	-1.0077	0	-1.05608	-0.971359	0.000401266
ASV2206	Bacteria	Bacteroidota	Kapabacteria	Kapabacteriales	Kapabacteriales	Kapabacteriales	uncultured_bacterium	0	0	0	0	-3.77683	-4.07833	0	-1.70145	-2.92955	8.98821e-05
ASV2222	Bacteria	Verrucomicrobiota	Verrucomicrobiae	Pedosphaerales	Pedosphaeraceae	0	0	0	0	6.15717	0	0	7.03042	0	6.08962	5.87309	7.68327e-05
ASV2231	Bacteria	Verrucomicrobiota	Verrucomicrobiae	Pedosphaerales	Pedosphaeraceae	0	0	0	0	0	0	3.48493	0	0	6.58586	6.49161	0.000188446
ASV2246	Bacteria	Firmicutes	BRH-c20a	BRH-c20a	BRH-c20a	BRH-c20a	uncultured_bacterium	0	0	6.72744	0	6.65719	5.84387	0	0	0	0.000127417
ASV2263	Bacteria	Armatimonadota	uncultured	uncultured	uncultured	uncultured	uncultured_bacterium	0	0	0	0	0	0	0	-6.95618	-7.06092	1.09993e-05
ASV2281	Bacteria	Planctomycetota	Phycisphaerae	Tepidisphaerales	WD2101_soil_group	WD2101_soil_group	0	0	6.90414	6.59671	0	6.43976	6.76322	0	0	0	0.000182964
ASV230	Bacteria	Proteobacteria	Gammaproteobacteria	HOC36	HOC36	HOC36	uncultured_bacterium	0	-0.682966	0	0	0	0	0	0	0	0.00154707
ASV2307	Bacteria	Cyanobacteria	Cyanobacteriia	Chloroplast	Chloroplast	Chloroplast	0	0	0	0	-6.67747	0	0	0	0	0	0.000100048
ASV2310	Bacteria	WS4	WS4	WS4	WS4	WS4	uncultured_bacterium	0	0	-7.41409	0	0	0	0	0	0	2.60272e-05
ASV2322	Bacteria	Planctomycetota	vadinHA49	vadinHA49	vadinHA49	vadinHA49	uncultured_bacterium	0	6.78183	6.77464	0	5.2942	4.83501	0	6.3177	6.36817	0.000180021
ASV2330	Bacteria	Proteobacteria	Gammaproteobacteria	Burkholderiales	Oxalobacteraceae	0	0	0	0	7.51469	-8.91841	8.53835	0	0	0	0	0.000313333
ASV2336	Bacteria	Actinobacteriota	Thermoleophilia	Gaiellales	uncultured	uncultured	0	0	0	0	0	0	0	-6.7013	0	-7.33843	0.000133667
ASV234	Bacteria	Bacteroidota	Bacteroidia	Chitinophagales	Chitinophagaceae	Flavisolibacter	0	0	0	-0.622404	0	-1.00014	-0.954874	0	-0.675671	0	0.00130703
ASV2348	Bacteria	Planctomycetota	Phycisphaerae	Tepidisphaerales	WD2101_soil_group	WD2101_soil_group	0	0	-4.3523	-4.45088	0	-1.51545	-4.02005	0	0	0	0.000106068
ASV2350	Bacteria	Planctomycetota	Planctomycetes	Pirellulales	Pirellulaceae	uncultured	0	0	0	0	7.01954	-7.32987	0	0	0	0	4.35272e-05
ASV2354	Bacteria	Acidobacteriota	Vicinamibacteria	Vicinamibacterales	uncultured	uncultured	0	0	7.40127	6.83556	0	6.68771	7.47634	7.2854	0	6.93919	0.000164458
ASV2355	Bacteria	Firmicutes	Bacilli	Aneurinibacillales	Aneurinibacillaceae	Aneurinibacillus	Aneurinibacillus_soli	0	6.2243	0	0	0	0	0	6.39752	5.68418	0.000110505
ASV2356	Bacteria	Myxococcota	Polyangia	Haliangiales	Haliangiaceae	Haliangium	uncultured_prokaryote	0	7.08987	0	0	0	6.91035	0	7.08991	6.55691	0.000218908
ASV2363	Bacteria	Planctomycetota	vadinHA49	vadinHA49	vadinHA49	vadinHA49	metagenome	0	3.47118	3.16321	0	7.56318	7.68636	0	6.94106	7.62141	0.000290445
ASV2396	Bacteria	Myxococcota	Polyangia	Polyangiales	Sandaracinaceae	uncultured	uncultured_bacterium	0	0	0	6.8526	0	0	0	0	0	7.27194e-05
ASV240	Bacteria	Proteobacteria	Gammaproteobacteria	Methylococcales	Methylomonadaceae	0	0	0	0	0	0	7.15883	8.77823	0	0	0	0.000401794
ASV2406	Bacteria	Bdellovibrionota	Oligoflexia	0319-6G20	0319-6G20	0319-6G20	0	0	0	0	0	0	0	0	6.57189	0	0.00014213
ASV241	Bacteria	Bacteroidota	Bacteroidia	Bacteroidales	Bacteroidetes_vadinHA17	Bacteroidetes_vadinHA17	uncultured_Bacteroidales	0	1.51115	1.32713	0	2.27472	0	0	0	0	0.00126187
ASV2416	Bacteria	Bacteroidota	Bacteroidia	Chitinophagales	Chitinophagaceae	Sediminibacterium	uncultured_bacterium	0	6.11001	0	0	0	6.1429	0	0	0	7.37157e-05
ASV2418	Bacteria	Desulfobacterota	Desulfuromonadia	Geobacterales	Geobacteraceae	0	0	0	7.09759	7.64127	0	7.14714	7.11694	0	7.29764	7.74727	0.000259593
ASV243	Bacteria	Proteobacteria	Gammaproteobacteria	HOC36	HOC36	HOC36	uncultured_bacterium	0	0	0	0	0	-0.699686	0	0	0	0.00132763
ASV2435	Bacteria	Verrucomicrobiota	Verrucomicrobiae	Pedosphaerales	Pedosphaeraceae	Pedosphaeraceae	0	0	6.08437	0	0	6.73656	0	0	6.54464	5.84097	0.000158488
ASV2455	Bacteria	Verrucomicrobiota	Verrucomicrobiae	Chthoniobacterales	Chthoniobacteraceae	Chthoniobacter	uncultured_bacterium	0	0	0	0	0	0	0	6.85037	6.92351	0.00025696
ASV2460	Bacteria	Armatimonadota	uncultured	uncultured	uncultured	uncultured	uncultured_Armatimonadetes	0	0	6.87904	0	0	0	0	7.39843	6.77465	0.000221964
ASV247	Bacteria	Proteobacteria	Gammaproteobacteria	Burkholderiales	Oxalobacteraceae	Massilia	0	-0.854869	-0.984628	-1.86941	0	-1.19873	-1.8439	0	0	-1.62996	0.000924528
ASV248	Bacteria	Planctomycetota	Phycisphaerae	Tepidisphaerales	WD2101_soil_group	WD2101_soil_group	0	0	-1.35999	-1.49981	0	-0.97531	-1.23236	0	-1.28575	-1.18678	0.000937827
ASV2480	Archaea	Nanoarchaeota	Nanoarchaeia	Woesearchaeales	Woesearchaeales	Woesearchaeales	uncultured_bacterium	0	0	5.34039	0	0	4.7984	0	5.92783	7.17976	0.000173836
ASV2482	Bacteria	Proteobacteria	Alphaproteobacteria	Caulobacterales	Caulobacteraceae	uncultured	metagenome	0	0	0	-2.70012	7.60169	0	0	0	0	0.000180295
ASV2487	Bacteria	Firmicutes	Clostridia	Clostridia	Gracilibacteraceae	Lutispora	uncultured_bacterium	0	5.92414	0	0	0	0	0	0	0	4.25223e-05
ASV2488	Bacteria	Bacteroidota	Bacteroidia	Bacteroidales	Williamwhitmaniaceae	Blvii28_wastewater-sludge_group	uncultured_Bacteroidetes	0	0	0	0	0	0	0	-10.2666	-10.3507	1.15531e-05
ASV2490	Bacteria	Firmicutes	Clostridia	Christensenellales	Christensenellaceae	uncultured	uncultured_Clostridiales	-6.36377	0	-6.48956	0	0	0	0	0	0	8.74075e-05
ASV2497	Bacteria	Chloroflexi	Anaerolineae	MSB-5E12	MSB-5E12	MSB-5E12	uncultured_bacterium	0	0	6.09235	0	0	0	0	0	0	4.81623e-05
ASV2499	Bacteria	Firmicutes	Desulfitobacteriia	Desulfitobacteriales	Desulfitobacteriaceae	Desulfitobacterium	uncultured_bacterium	0	0	0	0	0	0	0	-3.61721	0	6.76952e-05
ASV25	Bacteria	Firmicutes	Symbiobacteriia	Symbiobacteriales	Symbiobacteraceae	uncultured	uncultured_bacterium	0	1.92446	2.15521	0	1.93138	2.07984	0	2.42174	2.26099	0.0094986
ASV2501	Bacteria	Acidobacteriota	Blastocatellia	DS-100	DS-100	DS-100	uncultured_bacterium	0	0	-6.97502	0	0	0	-6.62775	0	0	8.06927e-05
ASV2514	Bacteria	Firmicutes	Bacilli	Aneurinibacillales	Aneurinibacillaceae	Aneurinibacillus	Aneurinibacillus_sp.	0	-8.14703	-8.00527	0	0	0	0	-2.83877	-4.01052	3.72338e-05
ASV2522	Bacteria	Chloroflexi	Anaerolineae	SJA-15	SJA-15	SJA-15	uncultured_bacterium	0	0	-7.46239	0	0	0	0	0	0	0.000170309
ASV2542	Bacteria	Proteobacteria	Gammaproteobacteria	Burkholderiales	Nitrosomonadaceae	Ellin6067	0	0	0	0	0	0	6.6845	0	0	6.73851	0.00016663
ASV255	Bacteria	Firmicutes	Symbiobacteriia	Symbiobacteriales	Symbiobacteraceae	uncultured	uncultured_bacterium	0	0	0	0	2.13054	0	0	2.02632	0	0.000831723
ASV2567	Bacteria	Firmicutes	Clostridia	Thermincolales	Thermincolaceae	Thermincola	uncultured_Peptococcaceae	0	0	-4.16316	0	-3.6971	-1.77327	0	-2.85228	-2.09762	4.67563e-05
ASV257	Bacteria	DTB120	DTB120	DTB120	DTB120	DTB120	Deltaproteobacteria_bacterium	0	0	1.57214	0	2.09421	1.18969	0	0	0	0.001304
ASV2579	Bacteria	Patescibacteria	Parcubacteria	Candidatus_Nomurabacteria	Candidatus_Nomurabacteria	Candidatus_Nomurabacteria	uncultured_bacterium	0	4.55137	5.43174	0	7.28233	8.54447	0	6.69272	8.53081	0.000206298
ASV258	Bacteria	Proteobacteria	Gammaproteobacteria	Burkholderiales	Oxalobacteraceae	0	0	0	8.67681	7.76047	0	6.68962	0	0	7.59406	7.59384	0.000423117
ASV2582	Bacteria	Acidobacteriota	Vicinamibacteria	Vicinamibacterales	Vicinamibacteraceae	uncultured	uncultured_Acidobacteria	0	0	0	-6.20927	0	-7.48133	0	0	0	7.62712e-05
ASV2592	Bacteria	Proteobacteria	Alphaproteobacteria	Rhizobiales	Xanthobacteraceae	uncultured	0	7.78633	0	7.43932	0	0	0	0	0	0	0.000115582
ASV2596	Bacteria	Elusimicrobiota	Lineage_IIa	Lineage_IIa	Lineage_IIa	Lineage_IIa	uncultured_bacterium	0	0	0	0	6.68217	6.06356	0	5.59393	6.55545	0.000110975
ASV26	Bacteria	Proteobacteria	Alphaproteobacteria	Ferrovibrionales	Ferrovibrionaceae	Ferrovibrio	0	0	-1.67115	-1.53722	1.08224	-3.33136	-2.24099	0	0	0	0.000658275
ASV2609	Bacteria	Chloroflexi	Anaerolineae	Anaerolineales	Anaerolineaceae	uncultured	0	0	0	6.36042	0	0	0	0	0	0	5.0208e-05
ASV261	Bacteria	Firmicutes	Clostridia	Clostridia	Gracilibacteraceae	Gracilibacter	uncultured_sulfate-reducing	0	-1.186	-1.47615	0	-1.46538	-1.5048	0	-1.1247	-1.16727	0.000533864
ASV2617	Bacteria	Proteobacteria	Alphaproteobacteria	Rhodospirillales	Magnetospirillaceae	Magnetospirillaceae	uncultured_bacterium	0	7.03784	0	0	6.88273	6.30348	0	0	0	0.000167052
ASV264	Archaea	Nanoarchaeota	Nanoarchaeia	Woesearchaeales	Woesearchaeales	Woesearchaeales	0	0	4.44891	4.04568	0	3.97753	4.82748	0	4.16922	4.55961	0.00118265
ASV2646	Bacteria	Firmicutes	Clostridia	Clostridia	Gracilibacteraceae	0	0	0	0	-4.17037	0	-8.02346	-8.06358	0	-7.78107	0	1.9989e-05
ASV2650	Bacteria	Chloroflexi	Dehalococcoidia	S085	S085	S085	metagenome	0	0	5.95289	0	0	0	0	0	0	7.57634e-05
ASV266	Bacteria	Proteobacteria	Alphaproteobacteria	Rhizobiales	Xanthobacteraceae	Pseudolabrys	metagenome	0	0	0	0	-2.72174	-2.8621	0	0	-1.66294	0.000187114
ASV268	Bacteria	Firmicutes	Clostridia	Clostridiales	Caloramatoraceae	Fonticella	uncultured_bacterium	0	-1.66076	-1.37242	0	-1.27438	-1.50881	0.807632	-1.97045	-1.1236	0.00102084
ASV2693	Bacteria	Proteobacteria	Alphaproteobacteria	Caulobacterales	Caulobacteraceae	Phenylobacterium	0	0	0	0	0	0	0	0	6.73514	6.0887	0.00012465
ASV2701	Bacteria	Proteobacteria	Gammaproteobacteria	Burkholderiales	Oxalobacteraceae	Herbaspirillum	uncultured_bacterium	0	0	0	0	7.93856	6.10546	0	7.31163	6.37033	0.000271104
ASV2709	Bacteria	Proteobacteria	Alphaproteobacteria	Sphingomonadales	Sphingomonadaceae	Novosphingobium	metagenome	0	0	0	0	0	0	0	6.52214	0	0.000101716
ASV273	Bacteria	Bacteroidota	Ignavibacteria	Ignavibacteriales	BSV40	BSV40	unidentified_eubacterium	0	0	0	0.667519	-1.05466	0	0	-1.10511	0	0.00158623
ASV2736	Bacteria	Acidobacteriota	Thermoanaerobaculia	Thermoanaerobaculales	Thermoanaerobaculaceae	Subgroup_10	0	0	-8.0483	-7.90089	0	0	-1.81231	0	-1.83751	-1.45125	0.000111693
ASV275	Bacteria	Acidobacteriota	Vicinamibacteria	Vicinamibacterales	Vicinamibacteraceae	Vicinamibacteraceae	0	0	1.36626	1.30606	0	1.30305	1.31296	0	0	0	0.00112916
ASV276	Bacteria	Firmicutes	Clostridia	Clostridiales	Caloramatoraceae	Fonticella	uncultured_Clostridiales	0	-1.43926	-1.48664	0	-1.19663	-1.24648	0	-1.44086	-1.21633	0.000916382
ASV2763	Bacteria	Firmicutes	Clostridia	Clostridia	Hungateiclostridiaceae	0	0	0	0	0	0	0	0	0	6.38276	6.43735	0.000101494
ASV2781	Bacteria	Desulfobacterota	Desulfuromonadia	Geobacterales	Geobacteraceae	Geobacter	0	0	0	0	0	0	0	0	-7.34884	-7.44949	8.86033e-06
ASV2796	Bacteria	Cyanobacteria	Vampirivibrionia	Vampirovibrionales	Vampirovibrionaceae	Vampirovibrio	uncultured_bacterium	6.48215	-8.0146	0	-6.42948	0	-7.20197	0	-7.07002	-7.16991	3.76217e-05
ASV2798	Bacteria	Planctomycetota	Phycisphaerae	Tepidisphaerales	WD2101_soil_group	WD2101_soil_group	0	0	7.19225	6.73459	0	6.94255	7.08283	0	6.7079	6.97453	0.000222372
ASV2805	Bacteria	Acidobacteriota	Blastocatellia	45254	45254	45254	uncultured_Acidobacteria	0	0	0	-6.98627	0	0	6.01072	0	0	7.76331e-05
ASV2811	Bacteria	Actinobacteriota	Coriobacteriia	OPB41	OPB41	OPB41	0	0	0	0	0	6.82193	0	0	0	7.02345	9.22952e-05
ASV2829	Bacteria	Bdellovibrionota	Bdellovibrionia	Bdellovibrionales	Bdellovibrionaceae	OM27_clade	uncultured_bacterium	0	0	0	-1.42077	7.75212	6.3145	0	0	0	0.000263905
ASV2834	Bacteria	Verrucomicrobiota	Verrucomicrobiae	Pedosphaerales	Pedosphaeraceae	Pedosphaeraceae	0	0	0	4.29299	0	8.15644	0	0	7.53706	7.08382	0.000365564
ASV2835	Bacteria	Planctomycetota	Phycisphaerae	Tepidisphaerales	WD2101_soil_group	WD2101_soil_group	uncultured_bacterium	0	0	0	0	5.84582	0	0	0	0	6.40075e-05
ASV284	Bacteria	Firmicutes	Symbiobacteriia	Symbiobacteriales	Symbiobacteraceae	uncultured	uncultured_bacterium	0	0	0	-0.873733	1.86153	0	0	0	0	0.000551791
ASV2842	Bacteria	Bacteroidota	Bacteroidia	Chitinophagales	Chitinophagaceae	Edaphobaculum	uncultured_Bacteroidetes	0	6.46157	0	0	0	5.85205	0	6.46394	6.23786	0.000119486
ASV285	Bacteria	Firmicutes	Clostridia	Clostridiales	Caloramatoraceae	Fonticella	0	0	-1.24064	-1.04531	0	-0.937599	-0.939058	0	-0.978832	0	0.000366149
ASV2850	Bacteria	Actinobacteriota	Actinobacteria	Micromonosporales	Micromonosporaceae	Micromonospora	0	0	0	0	0	0	0	0	0	10.5902	7.22646e-05
ASV2860	Bacteria	SAR324_clade(Marine_group_B)	SAR324_clade(Marine_group_B)	SAR324_clade(Marine_group_B)	SAR324_clade(Marine_group_B)	SAR324_clade(Marine_group_B)	uncultured_Desulfobulbaceae	0	-7.04906	0	0	-8.53289	-8.56675	0	0	0	1.53735e-05
ASV2867	Bacteria	Chloroflexi	Anaerolineae	RBG-13-54-9	RBG-13-54-9	RBG-13-54-9	0	0	0	0	6.43147	0	0	0	0	0	2.70611e-05
ASV2873	Bacteria	Bdellovibrionota	Bdellovibrionia	Bdellovibrionales	Bdellovibrionaceae	Bdellovibrio	uncultured_bacterium	0	6.24383	6.44423	0	5.35631	5.24416	0	5.32337	5.35984	0.000185522
ASV2881	Bacteria	Proteobacteria	Gammaproteobacteria	Burkholderiales	Nitrosomonadaceae	MND1	0	0	0	0	0	0	0	0	5.79101	5.78571	9.33142e-05
ASV289	Bacteria	Desulfobacterota	Desulfobaccia	Desulfobaccales	Desulfobaccaceae	Desulfobacca	uncultured_bacterium	0	-0.644402	-0.672407	0	-0.68774	-0.908889	0	0	0	0.000964308
ASV2892	Bacteria	Proteobacteria	Alphaproteobacteria	Rhizobiales	Beijerinckiaceae	0	0	0	0	5.98246	0	0	0	0	6.30692	0	0.000100043
ASV2896	Bacteria	Myxococcota	Polyangia	Polyangiales	BIrii41	BIrii41	0	0	6.33886	0	0	5.94096	0	0	6.35777	0	0.000135606
ASV2906	Bacteria	Verrucomicrobiota	Verrucomicrobiae	Chthoniobacterales	Chthoniobacteraceae	Chthoniobacter	uncultured_bacterium	0	-7.27666	0	0	-7.0812	0	0	0	0	6.41929e-05
ASV2909	Bacteria	Acidobacteriota	Acidobacteriae	Acidobacteriales	Koribacteraceae	Candidatus_Koribacter	0	0	5.9711	0	0	0	0	-7.19305	6.692	0	0.000109679
ASV291	Bacteria	Firmicutes	Clostridia	Clostridiales	Caloramatoraceae	Fonticella	uncultured_bacterium	0	-0.713319	-0.909872	0	0	0	0	-0.681614	0	0.0012228
ASV2913	Bacteria	Cyanobacteria	Cyanobacteriia	Chloroplast	Chloroplast	Chloroplast	0	0	0	0	0	0	7.41263	0	0	0	9.33491e-05
ASV292	Bacteria	Firmicutes	Clostridia	Clostridia	Gracilibacteraceae	Lutispora	uncultured_bacterium	0	1.89879	1.27254	0	1.89725	1.84722	0	0	0	0.00162811
ASV2920	Bacteria	Proteobacteria	Gammaproteobacteria	0	0	0	0	0	0	0	-6.3901	0	-7.19024	0	0	0	0.000102904
ASV2929	Bacteria	Bdellovibrionota	Oligoflexia	0319-6G20	0319-6G20	0319-6G20	uncultured_Roseobacter	0	0	0	0	6.75993	6.75859	0	0	0	0.000162499
ASV2937	Bacteria	Myxococcota	Polyangia	Haliangiales	Haliangiaceae	Haliangium	Kofleria_flava	-6.499	0	-6.7862	0	0	0	0	0	0	0.000151013
ASV2938	Bacteria	Chloroflexi	Chloroflexia	Chloroflexales	Roseiflexaceae	uncultured	uncultured_bacterium	0	0	0	0	0	0	0	5.82267	6.09057	7.84819e-05
ASV2944	Bacteria	Myxococcota	Polyangia	Polyangiales	Polyangiaceae	Polyangium	metagenome	7.0113	0	0	0	0	0	0	0	0	2.83904e-05
ASV2945	Bacteria	Proteobacteria	Alphaproteobacteria	Caulobacterales	Caulobacteraceae	Phenylobacterium	0	0	7.20573	7.14567	0	0	0	0	0	0	0.00028883
ASV2951	Bacteria	Actinobacteriota	Thermoleophilia	Solirubrobacterales	67-14	67-14	0	0	0	0	7.07253	-6.99748	0	0	0	0	8.18418e-05
ASV2953	Bacteria	WS4	WS4	WS4	WS4	WS4	uncultured_bacterium	0	0	0	0	7.37448	0	0	0	0	0.000121503
ASV2979	Bacteria	Proteobacteria	Alphaproteobacteria	Sphingomonadales	Sphingomonadaceae	Sphingomonas	0	6.5854	-7.56519	0	0	0	0	0	-2.06019	-3.02459	6.69402e-05
ASV298	Bacteria	Proteobacteria	Gammaproteobacteria	Burkholderiales	Comamonadaceae	0	0	0	-0.852189	0	0	0	0	-0.583292	0	0	0.00101196
ASV2982	Bacteria	Firmicutes	Clostridia	Clostridiales	Clostridiaceae	Clostridium_sensu_stricto_8	uncultured_bacterium	7.01435	0	6.68411	0	0	0	-6.51901	0	0	6.0347e-05
ASV2996	Bacteria	Planctomycetota	Phycisphaerae	Tepidisphaerales	CPla-3_termite_group	CPla-3_termite_group	uncultured_planctomycete	0	5.62882	5.87788	0	6.23913	6.30226	0	0	5.86662	8.62837e-05
ASV3000	Bacteria	Acidobacteriota	Thermoanaerobaculia	Thermoanaerobaculales	Thermoanaerobaculaceae	Subgroup_10	uncultured_soil	0	0	0	0	-8.81498	0	0	0	0	8.25828e-05
ASV3002	Bacteria	Proteobacteria	Gammaproteobacteria	Methylococcales	Methylococcaceae	Methylocaldum	0	0	0	0	0	7.68175	6.53896	0	6.96309	6.70771	0.000242679
ASV3012	Bacteria	TX1A-33	TX1A-33	TX1A-33	TX1A-33	TX1A-33	uncultured_bacterium	0	0	0	0	0	0	0	-7.84596	-7.93266	3.43337e-05
ASV3018	Bacteria	Proteobacteria	Gammaproteobacteria	Burkholderiales	SC-I-84	SC-I-84	0	-6.40487	6.23988	0	0	0	0	0	6.25533	5.95644	0.000126339
ASV3024	Bacteria	Firmicutes	Clostridia	Clostridia	Hungateiclostridiaceae	Ruminiclostridium	uncultured_bacterium	0	5.99112	0	0	0	6.60862	0	0	0	7.00448e-05
ASV3038	Bacteria	Firmicutes	Clostridia	Clostridiales	Caloramatoraceae	Fonticella	uncultured_bacterium	0	6.1013	6.18487	0	6.24401	0	0	6.36	7.01781	0.000134271
ASV3045	Bacteria	Proteobacteria	Alphaproteobacteria	Rhizobiales	Hyphomicrobiaceae	Hyphomicrobium	0	0	0	7.23952	0	0	0	0	7.03609	0	0.000178437
ASV3053	Bacteria	Actinobacteriota	Thermoleophilia	Gaiellales	uncultured	uncultured	0	0	0	0	0	0	0	0	6.22408	0	9.39203e-05
ASV307	Bacteria	Myxococcota	Myxococcia	Myxococcales	Anaeromyxobacteraceae	Anaeromyxobacter	0	0	0	0	0	-0.710852	-1.00176	0	0	0	0.000628897
ASV3086	Bacteria	Bdellovibrionota	Oligoflexia	0319-6G20	0319-6G20	0319-6G20	0	0	0	0	0	0	0	0	6.194	7.15772	0.000126041
ASV3099	Bacteria	Firmicutes	Incertae_Sedis	DTU014	DTU014	DTU014	uncultured_bacterium	0	0	0	0	0	0	0	-6.60153	0	5.26998e-05
ASV3101	Bacteria	Firmicutes	Clostridia	Peptococcales	Peptococcaceae	uncultured	uncultured_bacterium	0	0	0	6.40525	-6.55404	0	0	0	0	8.28982e-05
ASV3102	Bacteria	Proteobacteria	Gammaproteobacteria	Burkholderiales	Oxalobacteraceae	Paucimonas	uncultured_bacterium	-6.4026	6.26641	0	6.32826	0	0	0	0	0	7.29333e-05
ASV3105	Bacteria	Planctomycetota	Pla4_lineage	Pla4_lineage	Pla4_lineage	Pla4_lineage	uncultured_bacterium	0	6.15715	7.27205	0	6.62605	6.73226	0	6.24961	6.04261	0.000144978
ASV3112	Bacteria	Planctomycetota	Phycisphaerae	Tepidisphaerales	WD2101_soil_group	WD2101_soil_group	uncultured_bacterium	0	6.26491	0	0	6.86966	7.09837	0	6.36759	6.73244	0.000164845
ASV3124	Bacteria	Myxococcota	Myxococcia	Myxococcales	Myxococcaceae	uncultured	0	0	-3.73989	-6.78213	0	0	0	0	0	0	5.5762e-05
ASV3125	Bacteria	Actinobacteriota	Coriobacteriia	OPB41	OPB41	OPB41	0	7.06848	0	6.72579	0	-6.77235	-6.7951	0	0	-6.2002	1.89236e-05
ASV3130	Bacteria	Acidobacteriota	Blastocatellia	45254	45254	45254	0	0	6.92796	7.56899	0	7.31286	6.81012	0	0	0	0.000220069
ASV3155	Bacteria	Verrucomicrobiota	Verrucomicrobiae	Pedosphaerales	Pedosphaeraceae	Ellin517	uncultured_bacterium	0	6.34436	6.13621	0	6.92022	7.21307	0	6.87891	6.71894	0.000191558
ASV3158	Bacteria	Myxococcota	Myxococcia	Myxococcales	Myxococcaceae	uncultured	uncultured_bacterium	-6.35332	0	0	0	0	0	-6.89761	6.39603	0	0.000114692
ASV317	Bacteria	Chloroflexi	Anaerolineae	SBR1031	SBR1031	SBR1031	0	0	0	0	0	0	-0.872022	0	0	0	0.00130652
ASV3179	Bacteria	Chloroflexi	Chloroflexia	Chloroflexales	Roseiflexaceae	uncultured	uncultured_bacterium	0	0	0	-6.46136	6.07504	0	0	0	0	6.07932e-05
ASV319	Bacteria	Proteobacteria	Gammaproteobacteria	Beggiatoales	Beggiatoaceae	uncultured	uncultured_bacterium	0	-3.44149	-3.59541	-1.38423	0	-2.67787	0	-3.47361	-3.64555	0.000626369
ASV32	Bacteria	Proteobacteria	Gammaproteobacteria	Burkholderiales	Comamonadaceae	0	0	0	0	0	0	-3.59072	0	0	0	0	0.000385429
ASV3200	Bacteria	Desulfobacterota	Syntrophobacteria	Syntrophobacterales	Syntrophobacteraceae	Syntrophobacter	uncultured_bacterium	0	0	0	0	0	0	0	6.49852	0	8.37518e-05
ASV3211	Bacteria	Verrucomicrobiota	Verrucomicrobiae	Chthoniobacterales	Chthoniobacteraceae	Chthoniobacteraceae	uncultured_Verrucomicrobia	0	3.38374	3.63354	0	4.31571	4.21357	0	3.83159	3.85462	0.000232956
ASV3212	Bacteria	Acidobacteriota	Vicinamibacteria	Vicinamibacterales	Vicinamibacteraceae	Vicinamibacteraceae	0	0	6.79416	6.62643	0	0	0	0	0	0	0.000153862
ASV3234	Bacteria	Chloroflexi	Anaerolineae	RBG-13-54-9	RBG-13-54-9	RBG-13-54-9	0	-5.91023	0	-6.12318	0	0	0	0	0	0	7.08127e-05
ASV3235	Bacteria	Gemmatimonadota	Gemmatimonadetes	Gemmatimonadales	Gemmatimonadaceae	Gemmatimonas	metagenome	0	6.32303	6.86458	0	4.06252	3.89104	0	6.98849	6.6407	0.000208651
ASV3261	Bacteria	Bacteroidota	Bacteroidia	Sphingobacteriales	AKYH767	AKYH767	uncultured_Bacteroidetes	0	0	0	0	0	0	0	6.27183	6.55479	0.000107371
ASV3266	Bacteria	Acidobacteriota	Holophagae	Subgroup_7	Subgroup_7	Subgroup_7	0	0	-7.45388	0	0	-7.6582	-7.67167	0	0	0	3.36325e-05
ASV327	Bacteria	Proteobacteria	Gammaproteobacteria	Pseudomonadales	Moraxellaceae	Cavicella	0	0	-1.78863	0	0	-1.55794	-1.71125	0	-1.08124	0	0.000572518
ASV3275	Bacteria	Acidobacteriota	Holophagae	Subgroup_7	Subgroup_7	Subgroup_7	0	0	0	0	0	6.01638	6.14512	0	6.46675	6.27235	9.09182e-05
ASV3276	Bacteria	Chloroflexi	Anaerolineae	SBR1031	SBR1031	SBR1031	uncultured_soil	0	0	4.09607	0	0	6.56167	0	0	0	0.000107025
ASV3277	Bacteria	Myxococcota	Polyangia	Polyangiales	Polyangiaceae	0	0	0	0	0	0	6.11693	0	7.43227	0	0	5.9817e-05
ASV3299	Bacteria	Bdellovibrionota	Bdellovibrionia	Bdellovibrionales	Bdellovibrionaceae	Bdellovibrio	metagenome	0	6.13956	0	0	5.99103	5.62566	0	5.89558	6.23838	0.000116532
ASV3309	Bacteria	Myxococcota	Polyangia	mle1-27	mle1-27	mle1-27	Myxococcales_bacterium	0	7.05014	6.55423	0	0	0	0	7.08359	7.19656	0.00021448
ASV3310	Bacteria	Planctomycetota	Phycisphaerae	Tepidisphaerales	WD2101_soil_group	WD2101_soil_group	0	0	6.88522	6.37372	0	7.05408	0	0	6.43079	6.95279	0.000196887
ASV3321	Bacteria	Firmicutes	Limnochordia	Limnochordia	Limnochordia	Hydrogenispora	uncultured_bacterium	0	0	0	0	0	6.67823	5.96113	0	0	3.09305e-05
ASV3336	Bacteria	Myxococcota	Polyangia	Polyangiales	Polyangiaceae	Pajaroellobacter	metagenome	0	6.04318	6.19195	0	6.84069	6.04487	0	0	7.21267	0.000121434
ASV337	Bacteria	Desulfobacterota	Desulfobulbia	Desulfobulbales	Desulfocapsaceae	0	0	0	-0.977948	-1.33146	0	-1.03259	-1.26836	0	-1.55659	-1.30708	0.000898156
ASV3375	Bacteria	Desulfobacterota	Desulfuromonadia	Geobacterales	Geobacteraceae	0	0	0	0	0	0	0	0	0	7.45701	6.86389	0.000270369
ASV338	Bacteria	Proteobacteria	Gammaproteobacteria	Burkholderiales	Gallionellaceae	0	0	7.57469	0	0	8.14864	-10.9067	0	0	0	0	4.41934e-05
ASV3388	Bacteria	Planctomycetota	Phycisphaerae	MSBL9	SG8-4	SG8-4	uncultured_planctomycete	0	0	0	0	7.56497	6.83254	7.10792	0	6.78406	0.000148547
ASV3389	Bacteria	Verrucomicrobiota	Verrucomicrobiae	Pedosphaerales	Pedosphaeraceae	Pedosphaeraceae	0	0	5.79128	6.27824	0	6.48379	6.60284	0	6.60259	6.85841	0.000144902
ASV339	Bacteria	Proteobacteria	Gammaproteobacteria	Burkholderiales	Gallionellaceae	0	0	0	0	0	10.4684	-12.7301	0	7.72568	-7.99403	0	7.67545e-05
ASV3406	Bacteria	Fibrobacterota	Chitinivibrionia	uncultured	uncultured	uncultured	uncultured_bacterium	-6.09173	0	-7.22069	0	0	0	-7.82338	7.289	0	0.000234921
ASV3438	Bacteria	Firmicutes	Incertae_Sedis	DTU014	DTU014	DTU014	uncultured_bacterium	0	-7.50231	-3.90764	0	-4.12572	-4.95084	0	-7.24119	-7.34157	8.48333e-06
ASV3446	Bacteria	Fibrobacterota	Fibrobacteria	Fibrobacterales	Fibrobacterales	BBMC-4	uncultured_microorganism	0	0	0	-7.32856	3.05538	0	0	0	0	0.000111514
ASV3475	Bacteria	Bacteroidota	Bacteroidia	Sphingobacteriales	env.OPS_17	env.OPS_17	0	0	0	0	-6.66193	0	0	0	6.63441	5.86653	0.000129318
ASV3478	Archaea	Crenarchaeota	Nitrososphaeria	Nitrososphaerales	Nitrososphaeraceae	Candidatus_Nitrososphaera	0	6.44366	0	6.09549	0	0	0	0	0	0	1.3453e-05
ASV3491	Bacteria	Chloroflexi	Anaerolineae	SBR1031	SBR1031	SBR1031	uncultured_Gemmatimonadetes	0	0	0	0	0	6.39116	5.96363	0	5.63745	2.00096e-05
ASV3502	Bacteria	Gemmatimonadota	Gemmatimonadetes	Gemmatimonadales	Gemmatimonadaceae	uncultured	0	0	0	0	0	6.8855	0	0	0	0	0.000136839
ASV3512	Bacteria	Myxococcota	Polyangia	Haliangiales	Haliangiaceae	Haliangium	uncultured_Nannocystineae	0	0	0	0	0	0	0	6.84572	0	0.000124541
ASV3514	Bacteria	Firmicutes	Clostridia	Clostridiales	Clostridiaceae	Clostridium_sensu_stricto_13	0	0	-3.24385	0	0	-6.75142	0	0	0	0	2.21833e-05
ASV352	Bacteria	Proteobacteria	Gammaproteobacteria	Burkholderiales	Gallionellaceae	Candidatus_Nitrotoga	0	0	1.92946	0	0	2.70701	0	0	5.53909	5.48826	0.00161066
ASV3546	Bacteria	Verrucomicrobiota	Verrucomicrobiae	Pedosphaerales	Pedosphaeraceae	Pedosphaeraceae	uncultured_prokaryote	0	6.84386	6.54302	0	6.81047	7.02324	0	6.80529	6.5112	0.000198943
ASV3548	Bacteria	Firmicutes	Clostridia	Christensenellales	Christensenellaceae	uncultured	0	0	0	0	0	0	0	0	-6.60087	-6.69952	7.33333e-06
ASV3550	Bacteria	Gemmatimonadota	S0134_terrestrial_group	S0134_terrestrial_group	S0134_terrestrial_group	S0134_terrestrial_group	uncultured_bacterium	0	0	0	0	0	0	0	6.47301	0	7.56369e-05
ASV3551	Bacteria	Firmicutes	Clostridia	Clostridia	Hungateiclostridiaceae	Ruminiclostridium	0	0	-6.93416	-6.78847	0	-8.0779	-8.09403	0	0	-8.00069	2.37313e-05
ASV3559	Bacteria	Acidobacteriota	Acidobacteriae	Acidobacteriales	Koribacteraceae	Candidatus_Koribacter	uncultured_bacterium	0	0	0	0	7.98314	0	0	0	6.84802	0.000224285
ASV3560	Bacteria	Firmicutes	Clostridia	Clostridiales	Clostridiaceae	Clostridium_sensu_stricto_9	uncultured_bacterium	0	0	-7.15524	-6.493	6.11242	0	0	0	0	5.8432e-05
ASV3563	Bacteria	Firmicutes	Bacilli	Paenibacillales	Paenibacillaceae	Cohnella	0	0	0	0	0	0	0	-6.65815	0	-6.70053	8.74542e-05
ASV3568	Bacteria	Myxococcota	Myxococcia	Myxococcales	Vulgatibacteraceae	Vulgatibacter	uncultured_bacterium	0	6.36029	6.8775	0	0	7.22595	0	6.24787	6.54841	0.000152397
ASV3569	Bacteria	Bdellovibrionota	Bdellovibrionia	Bdellovibrionales	Bdellovibrionaceae	Bdellovibrio	uncultured_bacterium	0	0	0	0	6.98205	0	0	0	0	0.000158599
ASV3575	Bacteria	Firmicutes	Clostridia	Oscillospirales	Oscillospiraceae	Sporobacter	uncultured_bacterium	0	0	0	0	5.76239	6.63345	0	0	0	6.62704e-05
ASV358	Bacteria	Proteobacteria	Gammaproteobacteria	Burkholderiales	Nitrosomonadaceae	Ellin6067	0	0	0	0	0	1.07889	0.803993	0	1.28806	1.16754	0.00144026
ASV3583	Bacteria	Verrucomicrobiota	Verrucomicrobiae	Pedosphaerales	Pedosphaeraceae	Pedosphaeraceae	0	7.15622	0	6.80495	0	6.93823	0	0	6.68983	6.76435	0.00013347
ASV3586	Bacteria	Planctomycetota	Planctomycetes	Isosphaerales	Isosphaeraceae	uncultured	uncultured_Isosphaera	0	0	6.28911	0	0	0	0	0	0	3.49051e-05
ASV3591	Archaea	Nanoarchaeota	Nanoarchaeia	Woesearchaeales	Woesearchaeales	Woesearchaeales	uncultured_archaeon	0	6.77537	0	0	5.84695	6.85831	0	0	6.50736	0.00012819
ASV360	Bacteria	Acidobacteriota	Acidobacteriae	Acidobacteriales	Koribacteraceae	Candidatus_Koribacter	uncultured_bacterium	0	0	0.907115	0	0.757399	0	0	0.742255	0.854745	0.00114464
ASV3605	Bacteria	Chloroflexi	Anaerolineae	SBR1031	SBR1031	SBR1031	0	0	0	0	0	0	-2.41178	0	0	0	5.32779e-05
ASV3624	Bacteria	Myxococcota	Myxococcia	Myxococcales	Myxococcaceae	uncultured	uncultured_bacterium	0	6.4581	0	0	0	0	0	0	0	0.000137239
ASV3625	Bacteria	Fibrobacterota	Fibrobacteria	Fibrobacterales	Fibrobacterales	BBMC-4	0	0	0	-6.62435	0	0	0	5.92999	0	0	4.71364e-05
ASV363	Bacteria	Bacteroidota	Bacteroidia	Bacteroidales	Prolixibacteraceae	BSV13	0	0	0	-1.01642	0	-0.952257	-1.03916	0	-0.915316	0	0.000573291
ASV3637	Bacteria	Bacteroidota	Bacteroidia	Chitinophagales	Chitinophagaceae	Segetibacter	0	0	-6.3552	0	0	0	0	0	0	0	1.7097e-05
ASV3643	Bacteria	Proteobacteria	Gammaproteobacteria	Burkholderiales	Rhodocyclaceae	0	0	0	0	6.44625	0	0	6.94201	0	6.16123	7.07338	0.000143327
ASV3647	Bacteria	Sumerlaeota	Sumerlaeia	Sumerlaeales	Sumerlaeaceae	Sumerlaea	0	0	0	-7.93909	0	0	0	0	-6.72931	-6.81963	2.49196e-05
ASV3651	Bacteria	Desulfobacterota	uncultured	uncultured	uncultured	uncultured	uncultured_proteobacterium	0	0	0	0	0	0	0	-7.96674	-8.07039	5.47621e-05
ASV3669	Bacteria	Planctomycetota	Phycisphaerae	Phycisphaerales	AKAU3564_sediment_group	AKAU3564_sediment_group	uncultured_bacterium	0	5.78532	0	0	6.432	0	0	5.68969	5.99123	0.000114508
ASV3681	Bacteria	Firmicutes	Clostridia	Clostridia	Hungateiclostridiaceae	0	0	0	0	0	0	0	0	0	0	6.60816	3.8918e-05
ASV3714	Bacteria	Firmicutes	Clostridia	0	0	0	0	0	0	0	-6.95131	0	-7.28794	0	0	0	9.5021e-05
ASV3717	Bacteria	Chloroflexi	Anaerolineae	SBR1031	SBR1031	SBR1031	uncultured_Gemmatimonadetes	0	-6.50403	0	0	0	0	0	0	0	2.91161e-05
ASV3726	Bacteria	Bdellovibrionota	Oligoflexia	0319-6G20	0319-6G20	0319-6G20	0	0	0	0	0	0	-8.19599	0	0	-7.50224	5.52754e-05
ASV3727	Bacteria	Desulfobacterota	Desulfuromonadia	Geobacterales	Geobacteraceae	0	0	0	0	6.02169	0	0	6.2447	0	0	6.40556	5.90817e-05
ASV3729	Bacteria	Planctomycetota	vadinHA49	vadinHA49	vadinHA49	vadinHA49	0	0	0	0	0	6.19155	0	0	0	0	7.05183e-05
ASV3738	Bacteria	Verrucomicrobiota	Verrucomicrobiae	Pedosphaerales	Pedosphaeraceae	Pedosphaeraceae	0	-6.78692	6.65095	0	6.94412	0	0	0	7.04641	0	0.000138303
ASV3751	Bacteria	Firmicutes	Clostridia	Thermincolales	Thermincolaceae	Thermincola	0	0	6.83455	6.97977	0	0	0	0	0	0	0.000141119
ASV3755	Bacteria	Myxococcota	Polyangia	Haliangiales	Haliangiaceae	Haliangium	0	0	0	6.34931	0	0	5.82719	0	0	0	3.36885e-05
ASV3758	Bacteria	Bacteroidota	Bacteroidia	Chitinophagales	Chitinophagaceae	Terrimonas	0	0	0	0	0	6.07092	6.36081	0	6.12664	6.19815	0.000140392
ASV376	Bacteria	Proteobacteria	Alphaproteobacteria	Caulobacterales	Caulobacteraceae	Phenylobacterium	0	0	0	-1.24789	0	-1.72222	0	0	0	0	0.000479128
ASV3775	Bacteria	Actinobacteriota	Actinobacteria	Micromonosporales	Micromonosporaceae	Dactylosporangium	uncultured_bacterium	0	0	0	0	6.33664	0	0	0	0	4.75542e-05
ASV3777	Bacteria	Acidobacteriota	Holophagae	Subgroup_7	Subgroup_7	Subgroup_7	0	0	0	0	0	6.0057	0	0	6.63301	0	0.000109121
ASV379	Bacteria	Firmicutes	Clostridia	Clostridiales	Clostridiaceae	Clostridium_sensu_stricto_12	Clostridium_sp.	0	0	0	0	0	0	0	-1.23931	0	0.00035029
ASV3790	Bacteria	Chloroflexi	Anaerolineae	Anaerolineales	Anaerolineaceae	uncultured	uncultured_soil	0	0	0	0	0	-6.80547	-7.02006	0	0	8.70479e-05
ASV3818	Bacteria	Firmicutes	Clostridia	Clostridiales	Clostridiaceae	0	0	0	0	0	0	0	6.49299	0	5.83263	5.89628	5.48289e-05
ASV3822	Bacteria	Myxococcota	Myxococcia	Myxococcales	Anaeromyxobacteraceae	Anaeromyxobacter	0	0	0	0	0	0	6.49766	0	0	0	9.02847e-05
ASV3825	Bacteria	Cyanobacteria	Vampirivibrionia	Vampirovibrionales	Vampirovibrionaceae	Vampirovibrio	uncultured_bacterium	0	0	-7.19418	0	0	0	0	0	0	6.22583e-05
ASV3842	Bacteria	Bacteroidota	Bacteroidia	Cytophagales	Microscillaceae	uncultured	metagenome	0	0	0	0	0	0	0	0	5.96995	6.05918e-05
ASV3861	Bacteria	Bdellovibrionota	Oligoflexia	Oligoflexales	uncultured	uncultured	uncultured_bacterium	0	0	0	0	0	0	0	6.12531	6.0629	0.000111298
ASV3864	Bacteria	Firmicutes	Clostridia	Clostridia	Hungateiclostridiaceae	uncultured	0	0	-7.21372	0	0	0	0	0	-8.02486	0	2.58751e-05
ASV3937	Bacteria	Planctomycetota	Planctomycetes	Gemmatales	Gemmataceae	uncultured	metagenome	0	0	6.37027	0	0	0	0	0	0	5.05968e-05
ASV395	Bacteria	Firmicutes	Desulfotomaculia	Desulfotomaculales	Desulfotomaculales	Desulfurispora	uncultured_bacterium	0	-1.30876	-2.12084	0	-1.47	-1.21005	0	0	-1.61865	0.000269157
ASV3972	Bacteria	Bacteroidota	Bacteroidia	Chitinophagales	Chitinophagaceae	Parasegetibacter	Parasegetibacter_luojiensis	0	0	-8.33163	0	0	0	0	0	0	4.46153e-05
ASV400	Bacteria	Firmicutes	Desulfitobacteriia	Desulfitobacteriales	Desulfitobacteriaceae	Desulfitobacterium	Desulfitobacterium_sp.	0	0	-1.33538	0	-0.958354	-1.22708	0	-1.31047	-1.29584	0.00109178
ASV401	Bacteria	Proteobacteria	Alphaproteobacteria	Rhizobiales	Xanthobacteraceae	Bradyrhizobium	0	0	0	0	-1.12885	0	0	0	0	0	0.00106445
ASV4016	Bacteria	Planctomycetota	Phycisphaerae	Tepidisphaerales	WD2101_soil_group	WD2101_soil_group	uncultured_bacterium	0	6.28389	0	0	6.81495	6.71265	0	6.61147	6.48014	0.000170564
ASV4023	Bacteria	Myxococcota	Polyangia	Polyangiales	Phaselicystidaceae	Phaselicystis	uncultured_bacterium	0	0	6.05997	0	0	0	0	6.19961	6.14022	9.92658e-05
ASV4031	Bacteria	Acidobacteriota	Vicinamibacteria	Vicinamibacterales	uncultured	uncultured	uncultured_bacterium	0	6.17137	0	0	6.21688	6.93419	0	7.14898	5.86368	0.000174057
ASV4057	Bacteria	Chloroflexi	Anaerolineae	Anaerolineales	Anaerolineaceae	uncultured	uncultured_Chloroflexi	0	0	0	0	0	0	0	-7.74517	-7.84384	7.46832e-05
ASV406	Bacteria	Chloroflexi	Ktedonobacteria	C0119	C0119	C0119	uncultured_bacterium	0	0	0	0	0	0	0	0	-0.986541	0.000756115
ASV4064	Bacteria	Firmicutes	Clostridia	Clostridiales	Clostridiaceae	Clostridium_sensu_stricto_8	uncultured_bacterium	0	0	6.32399	0	6.46176	0	0	0	0	0.000113497
ASV4072	Bacteria	Firmicutes	Limnochordia	Limnochordia	Limnochordia	Hydrogenispora	uncultured_bacterium	0	0	0	0	0	6.21006	0	0	0	8.6347e-05
ASV4076	Bacteria	Proteobacteria	Alphaproteobacteria	Acetobacterales	Acetobacteraceae	0	0	0	0	0	6.30765	0	0	0	0	6.02581	3.08912e-05
ASV4087	Bacteria	Gemmatimonadota	Gemmatimonadetes	Gemmatimonadales	Gemmatimonadaceae	uncultured	uncultured_Gemmatimonadetes	0	6.02276	5.97439	0	6.13126	6.02421	0	0	0	0.00012194
ASV4095	Bacteria	Proteobacteria	Alphaproteobacteria	uncultured	uncultured	uncultured	uncultured_Acetobacteraceae	0	6.539	6.04539	0	6.32511	5.8178	0	0	6.11599	0.000130607
ASV4096	Bacteria	Firmicutes	Clostridia	Clostridia	Gracilibacteraceae	Lutispora	uncultured_bacterium	0	0	0	0	6.94596	0	0	6.71519	6.8531	0.000149599
ASV4107	Bacteria	Acidobacteriota	Blastocatellia	45254	45254	45254	0	0	0	0	0	0	0	0	6.6076	0	0.000117781
ASV413	Bacteria	Proteobacteria	Gammaproteobacteria	Burkholderiales	Comamonadaceae	0	0	0	0	0	0	2.16059	1.49722	0	0	0	0.00214105
ASV4134	Bacteria	Firmicutes	Clostridia	uncultured	uncultured	uncultured	uncultured_bacterium	0	0	0	0	6.26064	0	0	0	0	9.29823e-05
ASV4137	Bacteria	Bacteroidota	Kryptonia	Kryptoniales	BSV26	BSV26	uncultured_Chlorobi	-5.84743	0	0	0	6.15376	6.26536	0	0	0	0.000107245
ASV4168	Bacteria	Myxococcota	Polyangia	Haliangiales	Haliangiaceae	Haliangium	uncultured_Kofleriaceae	0	5.74414	6.25784	0	0	6.39093	0	0	5.79455	7.93949e-05
ASV4195	Bacteria	Planctomycetota	vadinHA49	vadinHA49	vadinHA49	vadinHA49	uncultured_bacterium	0	0	0	0	6.71601	6.61572	0	6.109	6.1679	0.000133674
ASV42	Bacteria	Bacteroidota	Ignavibacteria	Ignavibacteriales	BSV40	BSV40	unidentified_eubacterium	0	0	-0.754706	0	0	0	0	-0.953273	0	0.00438404
ASV4213	Bacteria	Desulfobacterota	Syntrophia	Syntrophales	Syntrophaceae	Syntrophus	0	0	0	0	0	6.46424	0	0	5.99296	0	0.000166003
ASV4230	Bacteria	Planctomycetota	Phycisphaerae	Tepidisphaerales	WD2101_soil_group	WD2101_soil_group	0	0	0	0	0	0	6.35703	0	0	6.42153	5.90495e-05
ASV4238	Bacteria	Acidobacteriota	Holophagae	Subgroup_7	Subgroup_7	Subgroup_7	uncultured_Acidobacterium	0	0	5.97584	0	5.89772	0	0	0	6.12891	6.56066e-05
ASV4251	Bacteria	Proteobacteria	Gammaproteobacteria	Burkholderiales	Sutterellaceae	uncultured	0	0	0	0	0	6.24097	0	0	0	0	8.41863e-05
ASV4256	Bacteria	Acidobacteriota	Acidobacteriae	Solibacterales	Solibacteraceae	Candidatus_Solibacter	0	0	0	0	0	5.87645	6.80677	0	6.49684	6.36469	0.000112273
ASV427	Bacteria	Bacteroidota	Bacteroidia	Chitinophagales	Chitinophagaceae	uncultured	uncultured_bacterium	0	0	-0.841542	0	-1.03816	-1.17813	0	0	-0.670123	0.000779742
ASV4272	Bacteria	Bdellovibrionota	Oligoflexia	0319-6G20	0319-6G20	0319-6G20	uncultured_Syntrophobacteraceae	0	0	0	0	5.59365	6.07187	0	0	3.9902	6.78915e-05
ASV4279	Bacteria	Planctomycetota	Phycisphaerae	MSBL9	SG8-4	SG8-4	uncultured_planctomycete	0	0	0	0	0	6.05673	0	0	0	5.6987e-05
ASV430	Bacteria	Firmicutes	Symbiobacteriia	Symbiobacteriales	Symbiobacteraceae	uncultured	uncultured_bacterium	0	3.27889	3.38457	0	4.36343	3.99259	0	2.86893	3.45066	0.00104317
ASV4313	Archaea	Nanoarchaeota	Nanoarchaeia	Woesearchaeales	Woesearchaeales	Woesearchaeales	uncultured_euryarchaeote	0	5.84428	0	0	0	6.3147	0	5.51842	0	7.98702e-05
ASV4314	Bacteria	Myxococcota	Polyangia	Haliangiales	Haliangiaceae	Haliangium	uncultured_bacterium	0	0	0	0	0	0	0	-6.72336	0	2.03833e-05
ASV433	Bacteria	Chloroflexi	Anaerolineae	SJA-15	SJA-15	SJA-15	0	0	0	-0.935499	0	0	0	0	0	0	0.000875919
ASV4340	Bacteria	Verrucomicrobiota	Verrucomicrobiae	Pedosphaerales	Pedosphaeraceae	0	0	0	0	0	0	0	6.195	0	0	0	3.10026e-05
ASV4346	Bacteria	Proteobacteria	Gammaproteobacteria	Methylococcales	Methylococcaceae	Methylocaldum	uncultured_bacterium	0	6.07374	7.3314	0	0	0	0	6.07032	0	8.27687e-05
ASV4355	Bacteria	Patescibacteria	CPR2	CPR2	CPR2	CPR2	uncultured_bacterium	0	0	0	0	0	0	0	-6.6921	0	2.69454e-05
ASV436	Bacteria	Chloroflexi	Anaerolineae	Anaerolineales	Anaerolineaceae	uncultured	0	0	0	0	0	0	-0.927435	0	0	-0.814032	0.000975303
ASV4385	Bacteria	Planctomycetota	Phycisphaerae	Tepidisphaerales	WD2101_soil_group	WD2101_soil_group	uncultured_bacterium	0	0	0	0	0	-6.22754	0	-6.76138	0	8.63942e-06
ASV4395	Bacteria	Bdellovibrionota	Oligoflexia	0319-6G20	0319-6G20	0319-6G20	metagenome	6.27829	0	5.94432	-6.95284	6.57822	0	0	0	0	6.54096e-05
ASV4406	Bacteria	Elusimicrobiota	Endomicrobia	Endomicrobiales	Endomicrobiaceae	Endomicrobium	uncultured_bacterium	0	0	6.40822	0	0	0	0	5.72603	5.92485	8.24301e-05
ASV4422	Bacteria	Proteobacteria	Gammaproteobacteria	Burkholderiales	0	0	0	0	5.86765	6.37437	0	6.54746	5.93292	0	6.32295	0	0.000138546
ASV444	Bacteria	Firmicutes	Symbiobacteriia	Symbiobacteriales	Symbiobacteraceae	uncultured	uncultured_bacterium	0	9.02943	9.26371	0	9.16305	9.29901	1.02695	8.21225	9.29035	0.000813571
ASV4472	Bacteria	Elusimicrobiota	Endomicrobia	Endomicrobiales	Endomicrobiaceae	Endomicrobium	uncultured_bacterium	0	0	6.56212	0	0	0	0	0	0	4.17214e-05
ASV4479	Bacteria	Verrucomicrobiota	Verrucomicrobiae	Pedosphaerales	Pedosphaeraceae	uncultured	uncultured_Verrucomicrobia	0	6.25287	0	0	0	6.82203	0	0	5.84912	0.000129418
ASV448	Bacteria	Desulfobacterota	Desulfobulbia	Desulfobulbales	Desulfocapsaceae	0	0	0	-3.60394	-3.23626	0	-2.8643	-3.32676	0	-3.19652	-3.80148	0.000337433
ASV4482	Bacteria	Acidobacteriota	Vicinamibacteria	Vicinamibacterales	Vicinamibacteraceae	Vicinamibacteraceae	0	0	0	0	7.16124	0	0	0	0	0	2.99624e-05
ASV450	Bacteria	Firmicutes	Bacilli	Haloplasmatales	Haloplasmataceae	Haloplasma	uncultured_bacterium	0	-4.01786	-4.17531	0	-3.48578	-3.82589	0	-4.05765	-4.04429	0.00014671
ASV4503	Bacteria	NB1-j	NB1-j	NB1-j	NB1-j	NB1-j	0	0	-6.40893	0	0	-6.58113	0	0	0	0	2.01208e-05
ASV4513	Bacteria	Bdellovibrionota	Oligoflexia	0319-6G20	0319-6G20	0319-6G20	uncultured_Syntrophobacteraceae	0	-7.58402	-7.44603	-6.72809	0	0	0	-7.66244	-7.74732	4.61835e-05
ASV4522	Bacteria	Chloroflexi	Anaerolineae	Anaerolineales	Anaerolineaceae	uncultured	0	0	6.04328	0	0	0	0	0	0	0	8.21888e-05
ASV4532	Bacteria	Acidobacteriota	Vicinamibacteria	Subgroup_17	Subgroup_17	Subgroup_17	uncultured_bacterium	0	0	0	0	6.29122	6.4341	0	0	6.07973	0.000106581
ASV455	Bacteria	Myxococcota	Myxococcia	Myxococcales	Anaeromyxobacteraceae	Anaeromyxobacter	0	0	0	0	0	7.94536	7.98261	0	0	0	0.000444551
ASV4555	Bacteria	Firmicutes	Clostridia	Thermincolales	Thermincolaceae	Thermincola	uncultured_Peptococcaceae	0	0	0	0	0	0	0	0	-8.06238	7.16578e-05
ASV458	Bacteria	Proteobacteria	Alphaproteobacteria	Ferrovibrionales	Ferrovibrionaceae	Ferrovibrio	uncultured_bacterium	0	0	0	0	-5.29583	0	0	0	0	4.67902e-05
ASV4584	Bacteria	Chloroflexi	Anaerolineae	SJA-15	SJA-15	SJA-15	0	0	0	0	0	0	0	-6.86928	0	0	9.16622e-05
ASV4585	Bacteria	Firmicutes	Clostridia	Thermincolales	Thermincolaceae	Thermincola	uncultured_Peptococcaceae	0	-6.08376	-5.95635	0	0	0	0	0	-7.06656	7.96667e-06
ASV4598	Bacteria	Cyanobacteria	Cyanobacteriia	Chloroplast	Chloroplast	Chloroplast	0	0	0	0	6.83636	0	0	0	0	0	3.56233e-05
ASV4609	Bacteria	Verrucomicrobiota	Verrucomicrobiae	Pedosphaerales	Pedosphaeraceae	Pedosphaeraceae	0	0	5.60519	6.02163	0	6.45366	0	0	6.50275	0	0.000134299
ASV4641	Bacteria	Proteobacteria	Gammaproteobacteria	Piscirickettsiales	Piscirickettsiaceae	Candidatus_Endoecteinascidia	uncultured_bacterium	0	0	0	0	0	0	-6.81315	0	0	5.89008e-05
ASV4668	Bacteria	Latescibacterota	Latescibacteria	Latescibacterales	Latescibacteraceae	Candidatus_Latescibacter	uncultured_bacterium	0	0	0	0	0	0	-6.60393	0	0	0.000100843
ASV4699	Bacteria	Acidobacteriota	Acidobacteriae	Solibacterales	Solibacteraceae	Candidatus_Solibacter	0	0	0	0	0	6.65649	0	0	6.14421	0	0.000138816
ASV4704	Bacteria	Firmicutes	Limnochordia	Limnochordia	Limnochordia	Hydrogenispora	uncultured_bacterium	0	0	0	-6.47515	0	0	5.83978	0	0	6.70774e-05
ASV4728	Bacteria	Firmicutes	Bacilli	Bacillales	Bacillaceae	Bacillus	0	6.61502	0	0	0	0	0	-6.60905	0	0	5.00033e-05
ASV473	Bacteria	Firmicutes	Clostridia	Clostridia	Gracilibacteraceae	0	0	0	0	0	0	-0.711606	-0.764009	0	-1.14261	-0.926517	0.000602969
ASV475	Bacteria	Bacteroidota	Bacteroidia	Sphingobacteriales	env.OPS_17	env.OPS_17	0	0	0	0	0	0	10.6731	0	7.13474	0	0.000395834
ASV4750	Bacteria	Desulfobacterota	Syntrophobacteria	Syntrophobacterales	Syntrophobacteraceae	0	0	0	0	0	0	6.39383	5.64682	0	0	0	0.000101258
ASV4763	Bacteria	Acidobacteriota	Acidobacteriae	Bryobacterales	Bryobacteraceae	Bryobacter	0	0	5.82795	5.84625	0	0	0	0	0	6.2394	9.80376e-05
ASV479	Bacteria	TX1A-33	TX1A-33	TX1A-33	TX1A-33	TX1A-33	uncultured_bacterium	0	-0.885889	0	0	0	-1.04662	0	-0.714324	-0.933322	0.000791502
ASV4800	Bacteria	Planctomycetota	Phycisphaerae	Tepidisphaerales	WD2101_soil_group	WD2101_soil_group	uncultured_bacterium	0	5.77067	0	0	5.72172	6.46657	0	0	0	7.88284e-05
ASV4812	Bacteria	Patescibacteria	Parcubacteria	0	0	0	0	0	6.3484	0	0	4.31112	4.6721	0	0	5.70407	0.000106768
ASV485	Bacteria	Gemmatimonadota	Gemmatimonadetes	Gemmatimonadales	Gemmatimonadaceae	Gemmatimonas	0	0	-1.08669	0	0	-0.855989	-1.03741	0	-0.641774	-1.14702	0.000633206
ASV4884	Bacteria	Desulfobacterota	Desulfobacteria	Desulfobacterales	Desulfosarcinaceae	0	0	0	-6.47925	-6.33818	0	0	0	0	0	-3.73041	1.00898e-05
ASV4897	Bacteria	Firmicutes	Desulfitobacteriia	Desulfitobacteriales	Desulfitobacteriaceae	Desulfitobacterium	Desulfitobacterium_sp.	0	-6.1279	0	0	0	-6.43243	0	-7.04101	0	7.33333e-06
ASV49	Bacteria	Bacteroidota	Bacteroidia	Sphingobacteriales	Lentimicrobiaceae	Lentimicrobium	0	0	1.13732	0	0	0.781069	0.909163	0	1.23826	1.16628	0.00364341
ASV4943	Bacteria	Bacteroidota	Bacteroidia	Bacteroidales	Bacteroidetes_vadinHA17	Bacteroidetes_vadinHA17	uncultured_Bacteroidales	0	6.1541	0	0	0	0	0	0	6.47773	6.62756e-05
ASV4944	Bacteria	Bacteroidota	Bacteroidia	Cytophagales	Hymenobacteraceae	Adhaeribacter	uncultured_soil	-6.13484	0	0	0	0	5.70361	0	0	6.24465	6.52987e-05
ASV4946	Bacteria	Myxococcota	Polyangia	Blfdi19	Blfdi19	Blfdi19	uncultured_delta	0	0	0	0	0	0	0	-7.14682	0	2.04894e-05
ASV497	Bacteria	Bacteroidota	Kryptonia	Kryptoniales	BSV26	BSV26	uncultured_Chlorobiales	0	6.8871	0	0	7.52418	8.49703	0	7.49159	7.94236	0.000286351
ASV4986	Bacteria	Verrucomicrobiota	Verrucomicrobiae	Pedosphaerales	Pedosphaeraceae	uncultured	uncultured_Verrucomicrobia	0	0	0	0	6.28416	5.64805	0	6.15755	5.63664	0.000118267
ASV507	Bacteria	Proteobacteria	Gammaproteobacteria	Methylococcales	Methylococcaceae	Methylocaldum	uncultured_bacterium	0	-1.6874	-1.7438	0	-1.46835	-1.70018	-0.742834	-1.13036	-1.83959	0.00103242
ASV5088	Bacteria	Bacteroidota	Bacteroidia	Chitinophagales	uncultured	uncultured	uncultured_bacterium	0	0	0	0	0	6.43707	0	0	5.8591	6.76737e-05
ASV51	Bacteria	Firmicutes	Bacilli	Bacillales	Planococcaceae	0	0	0	-0.737855	-0.605726	0	0	0	0	-0.792755	-0.783342	0.00219588
ASV512	Archaea	Nanoarchaeota	Nanoarchaeia	Woesearchaeales	Woesearchaeales	Woesearchaeales	uncultured_euryarchaeote	0	8.17656	7.74786	0	7.58713	8.12429	0	7.69282	7.92174	0.000405994
ASV515	Bacteria	Halanaerobiaeota	Halanaerobiia	Halanaerobiales	Halobacteroidaceae	uncultured	uncultured_Firmicutes	0	0	2.2623	0	1.91652	1.97558	0	0	1.80213	0.000475982
ASV5150	Bacteria	Patescibacteria	Berkelbacteria	Berkelbacteria	Berkelbacteria	Berkelbacteria	uncultured_bacterium	0	0	0	0	-4.15032	-6.75766	0	0	0	7.80833e-06
ASV5161	Bacteria	Proteobacteria	Gammaproteobacteria	Diplorickettsiales	Diplorickettsiaceae	uncultured	uncultured_bacterium	0	0	0	0	-6.87143	-6.9087	0	0	0	1.68844e-05
ASV5164	Bacteria	Myxococcota	Polyangia	Polyangiales	Phaselicystidaceae	Phaselicystis	0	0	0	0	0	6.44021	0	0	0	6.24251	9.42673e-05
ASV5183	Bacteria	Planctomycetota	Planctomycetes	Pirellulales	Pirellulaceae	uncultured	0	0	0	0	0	6.22605	0	0	0	0	4.27958e-05
ASV5194	Bacteria	Planctomycetota	Phycisphaerae	Tepidisphaerales	WD2101_soil_group	WD2101_soil_group	uncultured_soil	0	6.46274	0	0	0	5.97305	0	0	0	8.59307e-05
ASV5204	Bacteria	Proteobacteria	Alphaproteobacteria	Rhizobiales	Xanthobacteraceae	Pseudolabrys	uncultured_bacterium	0	0	0	0	0	5.93741	5.76848	0	0	2.43e-05
ASV5211	Bacteria	Cyanobacteria	Sericytochromatia	Sericytochromatia	Sericytochromatia	Sericytochromatia	uncultured_bacterium	0	-4.13719	-6.37714	0	0	-6.5655	0	-3.42234	-3.19507	1.3375e-05
ASV5219	Bacteria	Bdellovibrionota	Bdellovibrionia	Bdellovibrionales	Bdellovibrionaceae	Bdellovibrio	uncultured_bacterium	0	6.30951	0	0	0	0	0	0	0	7.00489e-05
ASV5220	Bacteria	Proteobacteria	Alphaproteobacteria	Caulobacterales	Caulobacteraceae	0	0	-5.65812	0	0	0	0	0	-6.76615	0	0	0.000103572
ASV5227	Bacteria	Cyanobacteria	Vampirivibrionia	Vampirovibrionales	Vampirovibrionaceae	Vampirovibrio	uncultured_bacterium	0	6.25093	0	0	5.5654	5.65908	0	0	0	7.59322e-05
ASV5239	Bacteria	Proteobacteria	Alphaproteobacteria	uncultured	uncultured	uncultured	uncultured_Acetobacteraceae	0	0	0	0	0	0	0	0	6.72998	3.62638e-05
ASV527	Bacteria	Proteobacteria	Alphaproteobacteria	Rhizobiales	Xanthobacteraceae	Pseudolabrys	0	0	0	0	0	-1.46963	-2.00933	0	-1.34077	-2.03786	0.000294211
ASV5279	Bacteria	Firmicutes	Clostridia	Clostridiales	Caloramatoraceae	Fonticella	uncultured_bacterium	0	0	0	0	0	0	-6.81203	6.31095	0	4.76489e-05
ASV5343	Bacteria	Cyanobacteria	Vampirivibrionia	Gastranaerophilales	Gastranaerophilales	Gastranaerophilales	uncultured_organism	0	-6.75901	0	0	-6.24168	-6.29237	0	0	-6.17822	3.36667e-06
ASV5411	Bacteria	Verrucomicrobiota	Chlamydiae	Chlamydiales	Parachlamydiaceae	Neochlamydia	metagenome	0	0	0	0	6.27409	6.58874	0	0	0	5.87474e-05
ASV542	Bacteria	Acidobacteriota	Thermoanaerobaculia	Thermoanaerobaculales	Thermoanaerobaculaceae	Subgroup_10	uncultured_soil	2.27199	-3.44184	-1.18598	0	0	0	0	-1.38221	0	0.000851833
ASV5420	Bacteria	Planctomycetota	Phycisphaerae	Tepidisphaerales	CPla-3_termite_group	CPla-3_termite_group	uncultured_bacterium	0	0	0	0	6.00696	5.74574	6.71862	0	6.37626	4.9104e-05
ASV546	Bacteria	Fibrobacterota	Chitinivibrionia	uncultured	uncultured	uncultured	uncultured_bacterium	0	0	0	0	0	0	0	1.56733	2.01478	0.000602402
ASV5497	Bacteria	Bdellovibrionota	Oligoflexia	0319-6G20	0319-6G20	0319-6G20	uncultured_bacterium	0	0	0	0	0	0	0	0	6.33156	3.63768e-05
ASV550	Bacteria	Proteobacteria	Alphaproteobacteria	Rhodospirillales	Magnetospirillaceae	Magnetospirillum	0	0	0	0	-1.04327	1.24346	0	0	0	0	0.00137886
ASV5518	Bacteria	Patescibacteria	CPR2	CPR2	CPR2	CPR2	uncultured_Spirochaetes	0	-6.55578	0	0	0	0	0	-4.0145	-4.3801	1.28417e-05
ASV5527	Bacteria	Cyanobacteria	Cyanobacteriia	Chloroplast	Chloroplast	Chloroplast	Hariotina_sp.	0	0	0	0	0	-6.16018	0	0	0	1.4275e-05
ASV555	Bacteria	Proteobacteria	Alphaproteobacteria	Caulobacterales	Caulobacteraceae	Phenylobacterium	0	0	-6.86018	0	0	0	0	0	0	0	4.23006e-05
ASV557	Bacteria	Firmicutes	Clostridia	Peptostreptococcales-Tissierellales	Anaerovoracaceae	Anaerovorax	0	0	0	-9.31419	0	0	0	-7.27207	0	-9.27704	0.000171082
ASV5613	Bacteria	Proteobacteria	Alphaproteobacteria	Rhizobiales	Rhizobiales_Incertae_Sedis	uncultured	0	0	0	0	0	-6.67567	0	0	0	0	3.07138e-05
ASV564	Bacteria	Bacteroidota	Ignavibacteria	Ignavibacteriales	BSV40	BSV40	unidentified_eubacterium	0	-0.889051	-0.82121	0	-0.697588	-0.99516	0	-0.916904	-1.03291	0.000590468
ASV565	Bacteria	Proteobacteria	Gammaproteobacteria	Methylococcales	Methylomonadaceae	Methylomicrobium	0	0	0	0	0	0	0	0	-1.93843	-1.84518	0.000131915
ASV568	Bacteria	Chloroflexi	Anaerolineae	Anaerolineales	Anaerolineaceae	uncultured	0	0	2.24288	2.30107	0	0	0	0	0	0	0.000558056
ASV57	Bacteria	Firmicutes	Symbiobacteriia	Symbiobacteriales	Symbiobacteraceae	uncultured	uncultured_bacterium	0	2.42052	2.75774	0	2.85917	2.92371	0	2.21193	3.02995	0.00430457
ASV570	Bacteria	Proteobacteria	Gammaproteobacteria	Methylococcales	Methylomonadaceae	Methylobacter	0	-6.3921	0	-7.77158	0	0	-8.11581	0	0	-8.01024	0.000106216
ASV5753	Bacteria	Patescibacteria	Saccharimonadia	Saccharimonadales	Saccharimonadales	Saccharimonadales	uncultured_soil	0	-6.11634	-5.97478	0	0	0	0	0	0	2.69167e-06
ASV5800	Bacteria	Cyanobacteria	Sericytochromatia	Sericytochromatia	Sericytochromatia	Sericytochromatia	uncultured_bacterium	0	0	-6.42604	0	0	0	0	0	0	3.81687e-05
ASV5830	Bacteria	Acidobacteriota	Blastocatellia	Blastocatellales	Blastocatellaceae	uncultured	0	0	0	0	0	0	0	6.45546	0	0	4.77372e-05
ASV590	Bacteria	Proteobacteria	Alphaproteobacteria	Sphingomonadales	Sphingomonadaceae	Sphingomonas	0	-6.89983	0	0	0	-7.04708	0	0	0	0	8.09397e-05
ASV5910	Bacteria	Verrucomicrobiota	Verrucomicrobiae	Pedosphaerales	Pedosphaeraceae	Pedosphaeraceae	uncultured_prokaryote	6.61326	0	6.28406	0	0	0	0	0	0	2.14993e-05
ASV60	Bacteria	Firmicutes	Bacilli	Bacillales	0	0	0	0	-0.568083	0	0	-0.782763	0	0	0	0	0.00222435
ASV6004	Bacteria	Chloroflexi	Anaerolineae	Anaerolineales	Anaerolineaceae	uncultured	0	0	0	0	0	-6.65868	0	0	0	0	1.20167e-05
ASV609	Bacteria	Proteobacteria	Gammaproteobacteria	Burkholderiales	TRA3-20	TRA3-20	uncultured_Nitrosospira	0	0	0	0	-0.616568	-0.831839	0	-0.609212	-0.932499	0.00100131
ASV612	Bacteria	Desulfobacterota	Syntrophobacteria	Syntrophobacterales	Syntrophobacteraceae	Syntrophobacter	0	0	-2.28167	-2.35726	0	-1.12431	-1.3337	0	-1.78368	-1.7637	0.000428611
ASV617	Bacteria	Acidobacteriota	Acidobacteriae	Solibacterales	Solibacteraceae	Candidatus_Solibacter	uncultured_Acidobacteriales	0	1.12117	0.850703	0	0.917349	0	0	0.881489	0.928082	0.000935632
ASV6173	Bacteria	Bdellovibrionota	Bdellovibrionia	Bdellovibrionales	Bdellovibrionaceae	Bdellovibrio	uncultured_bacterium	0	0	0	0	0	0	-6.64379	6.09179	0	8.15933e-05
ASV62	Bacteria	Proteobacteria	Gammaproteobacteria	Burkholderiales	Rhodocyclaceae	0	0	0	2.37016	2.14853	0	1.47701	1.95042	0	2.97838	3.16207	0.00409021
ASV620	Bacteria	Nitrospirota	Thermodesulfovibrionia	uncultured	uncultured	uncultured	uncultured_bacterium	0	3.66187	2.81718	-0.827742	3.4059	2.57907	0	3.44776	3.91611	0.00130944
ASV6401	Bacteria	Gemmatimonadota	Longimicrobia	Longimicrobiales	Longimicrobiaceae	Longimicrobiaceae	uncultured_bacterium	0	-4.19145	0	0	-4.62809	-6.51849	0	0	0	3.79167e-06
ASV6417	Bacteria	Verrucomicrobiota	Verrucomicrobiae	Pedosphaerales	Pedosphaeraceae	Pedosphaeraceae	0	0	0	0	0	0	0	0	0	-7.09021	2.42087e-05
ASV6486	Bacteria	Cyanobacteria	Sericytochromatia	Sericytochromatia	Sericytochromatia	Sericytochromatia	uncultured_bacterium	0	0	0	0	-6.69152	-6.71496	0	0	0	5.93333e-06
ASV652	Bacteria	Bacteroidota	Kapabacteria	Kapabacteriales	Kapabacteriales	Kapabacteriales	uncultured_Chlorobiales	0	1.99654	1.42602	0	0	0	0	1.6017	1.19724	0.000653269
ASV655	Bacteria	Proteobacteria	Alphaproteobacteria	Rhizobiales	Xanthobacteraceae	Rhodopseudomonas	Rhodopseudomonas_sp.	0	0	0	0	0	0	0	-7.72498	-3.0751	1.35417e-05
ASV660	Bacteria	Proteobacteria	Alphaproteobacteria	Azospirillales	Azospirillaceae	Azospirillum	0	0	-1.76104	-2.42091	0	-1.81769	-1.23748	-1.2838	0	-1.49984	0.00035241
ASV661	Bacteria	Nitrospirota	Nitrospiria	Nitrospirales	Nitrospiraceae	Nitrospira	Nitrospira_defluvii	0	-1.35273	-1.12648	0	-1.54675	-1.66155	0	0	0	0.000339848
ASV662	Bacteria	Bdellovibrionota	Oligoflexia	0319-6G20	0319-6G20	0319-6G20	uncultured_gamma	0	-0.837358	-0.988357	0	-0.861103	-1.01021	0	-1.26706	-0.919727	0.000607806
ASV672	Bacteria	Proteobacteria	Alphaproteobacteria	Rhizobiales	Beijerinckiaceae	alphaI_cluster	0	0	-1.09004	0	0	0	0	0	0	0	0.000392624
ASV673	Archaea	Nanoarchaeota	Nanoarchaeia	Woesearchaeales	Woesearchaeales	Woesearchaeales	uncultured_euryarchaeote	0	3.21329	0	0	7.78934	8.11401	0	7.77176	7.81862	0.000450044
ASV679	Bacteria	Firmicutes	Clostridia	Christensenellales	Christensenellaceae	Christensenellaceae_R-7_group	0	0	0	0	7.1946	-8.04995	0	-6.0339	0	-7.92095	9.38098e-05
ASV680	Bacteria	Desulfobacterota	Desulfovibrionia	Desulfovibrionales	Desulfovibrionaceae	Desulfovibrio	0	0	0	0	0	2.61878	2.65872	0	0	0	0.000321977
ASV683	Bacteria	Proteobacteria	Alphaproteobacteria	Caulobacterales	Hyphomonadaceae	SWB02	uncultured_Alphaproteobacteria	0	-0.793755	-1.0723	0	-1.18372	0	0	-1.26596	-1.15015	0.000845764
ASV69	Bacteria	Firmicutes	Clostridia	Peptostreptococcales-Tissierellales	Anaerovoracaceae	Anaerovorax	0	0	-0.685558	-0.879219	0	-1.1463	-1.11073	0	-0.678037	-0.613832	0.00147671
ASV718	Bacteria	Verrucomicrobiota	Verrucomicrobiae	Pedosphaerales	Pedosphaeraceae	Pedosphaeraceae	0	0	4.59088	4.72068	0	0	0	0	4.66562	3.945	0.00062495
ASV728	Bacteria	Bdellovibrionota	Oligoflexia	0319-6G20	0319-6G20	0319-6G20	0	0	-1.40191	-1.6072	0	-1.30487	-1.27032	0	-1.28566	-1.53117	0.000713271
ASV729	Bacteria	Myxococcota	Myxococcia	Myxococcales	Anaeromyxobacteraceae	Anaeromyxobacter	0	0	0	-1.2937	0	-1.75554	-1.59588	0	-1.31309	-1.67866	0.000245313
ASV734	Bacteria	Myxococcota	Myxococcia	Myxococcales	Myxococcaceae	uncultured	uncultured_bacterium	0	0	0	0	0	0	0	7.91297	9.06826	0.000523637
ASV74	Bacteria	Proteobacteria	Gammaproteobacteria	Burkholderiales	Comamonadaceae	0	0	0	0.884508	1.22806	0	1.31167	0	0	1.77977	1.11933	0.00409304
ASV742	Bacteria	Proteobacteria	Alphaproteobacteria	Sphingomonadales	Sphingomonadaceae	Sphingomonas	0	0	0	0	0	0	0	0	0	-1.35368	0.000345749
ASV745	Bacteria	Firmicutes	Desulfitobacteriia	Desulfitobacteriales	Desulfitobacteriaceae	Desulfosporosinus	Desulfosporosinus_sp.	0	-1.67021	-1.85199	0	-2.00976	0	0	-3.19257	-1.93876	0.000226634
ASV75	Bacteria	Proteobacteria	Gammaproteobacteria	Burkholderiales	Gallionellaceae	uncultured	uncultured_bacterium	0	0	0	3.93443	-6.59173	0	0	0	0	0.00101052
ASV7535	Bacteria	Patescibacteria	CPR2	CPR2	CPR2	CPR2	uncultured_bacterium	0	0	0	0	0	-6.63845	0	0	0	5.31667e-06
ASV765	Bacteria	Chloroflexi	Anaerolineae	Anaerolineales	Anaerolineaceae	uncultured	0	0	0	0	0	-1.02195	-1.05662	0	-1.1564	-1.29436	0.000282199
ASV769	Bacteria	Acidobacteriota	Holophagae	Subgroup_7	Subgroup_7	Subgroup_7	0	-6.82085	0	0	0	0	0	0	6.18373	6.47001	0.000181562
ASV772	Bacteria	Firmicutes	Clostridia	Clostridia	Gracilibacteraceae	0	0	0	-2.2391	-2.77892	0	-2.32642	-2.07134	0	-2.5812	-2.33122	0.000256488
ASV778	Bacteria	Chloroflexi	Anaerolineae	Ardenticatenales	uncultured	uncultured	uncultured_bacterium	-0.717792	1.1629	0	0.686911	0	0.580759	0	0.840459	0.903869	0.0014913
ASV780	Bacteria	Proteobacteria	0	0	0	0	0	0	0	0	1.6093	-1.67429	0	0	0	0	0.000628959
ASV782	Bacteria	Bdellovibrionota	Oligoflexia	0319-6G20	0319-6G20	0319-6G20	Bdellovibrionales_bacterium	0	-1.05483	-0.914128	0	0	-0.932846	0	0	0	0.000417412
ASV79	Bacteria	Bacteroidota	Bacteroidia	Bacteroidales	Bacteroidetes_vadinHA17	Bacteroidetes_vadinHA17	uncultured_Bacteroidales	0	0	-0.840422	0	-1.32793	-1.0837	0	0	0	0.00280588
ASV809	Bacteria	Planctomycetota	Phycisphaerae	Tepidisphaerales	WD2101_soil_group	WD2101_soil_group	0	0	0	0	0	-1.40973	-0.939915	0	-1.22956	-0.934984	0.000254402
ASV814	Bacteria	Verrucomicrobiota	Verrucomicrobiae	Opitutales	Opitutaceae	Cephaloticoccus	uncultured_bacterium	0	0	0	0	-6.60401	-6.63475	0	0	-7.53544	2.55243e-05
ASV815	Bacteria	Firmicutes	Clostridia	Clostridiales	Caloramatoraceae	uncultured	Clostridium_sp.	0	0	-1.35708	0	0	0	0	-0.864211	-0.853227	0.000551213
ASV829	Bacteria	Firmicutes	Symbiobacteriia	Symbiobacteriales	Symbiobacteraceae	uncultured	uncultured_bacterium	0	8.55799	8.44271	0	8.66212	8.00159	0	8.08662	8.21189	0.000617194
ASV831	Bacteria	Proteobacteria	Alphaproteobacteria	Rhodospirillales	Magnetospirillaceae	Magnetospirillaceae	uncultured_bacterium	0	0	0	0	0	0	-4.56586	8.61772	0	0.000373469
ASV839	Bacteria	Bacteroidota	Kryptonia	Kryptoniales	BSV26	BSV26	uncultured_Chlorobiales	0	4.4801	4.55974	0	2.05217	2.23115	0	2.99082	3.46918	0.000647119
ASV857	Bacteria	Chloroflexi	Anaerolineae	Anaerolineales	Anaerolineaceae	uncultured	0	0	0	0	0	-1.39089	-1.21176	0	0	0	0.000356256
ASV870	Bacteria	Bacteroidota	Bacteroidia	Sphingobacteriales	env.OPS_17	env.OPS_17	uncultured_Bacteroidetes	0	0	0	0	0	0	0	6.99466	7.58596	0.000123788
ASV871	Bacteria	Cyanobacteria	Sericytochromatia	Sericytochromatia	Sericytochromatia	Sericytochromatia	uncultured_bacterium	0	-0.921358	0	0	-1.61269	-1.25923	0	-1.72576	-1.27456	0.000456437
ASV872	Bacteria	Proteobacteria	Gammaproteobacteria	Methylococcales	Methylomonadaceae	Methylomicrobium	0	0	1.78294	2.15716	0	0	0	0	3.5692	3.40464	0.000474281
ASV873	Bacteria	Firmicutes	Clostridia	Clostridiales	Caloramatoraceae	Fonticella	uncultured_bacterium	0	0	0	0	0	0	0	8.33006	8.7304	0.000712049
ASV877	Bacteria	Proteobacteria	Gammaproteobacteria	Burkholderiales	Chitinimonadaceae	Chitinivorax	uncultured_bacterium	0	1.4342	1.61406	0	0.869914	0	0	0	0	0.000697434
ASV88	Bacteria	Proteobacteria	Gammaproteobacteria	Burkholderiales	Nitrosomonadaceae	Ellin6067	0	0	0.910674	1.10707	0	1.17698	1.00669	0	1.43278	1.36681	0.00409793
ASV883	Bacteria	Chloroflexi	Anaerolineae	Anaerolineales	Anaerolineaceae	uncultured	0	0	0	0	0	0	0	0	0	-7.24813	9.1218e-05
ASV889	Bacteria	Halanaerobiaeota	Halanaerobiia	Halanaerobiales	Halobacteroidaceae	uncultured	0	0	0	0	0	-3.09012	-3.36286	0	0	0	0.000100515
ASV895	Bacteria	Firmicutes	Clostridia	Clostridia_UCG-014	Clostridia_UCG-014	Clostridia_UCG-014	unidentified_eubacterium	0	0	0	0	0	0	0	-2.68279	-1.69847	0.00020688
ASV902	Bacteria	Chloroflexi	Anaerolineae	Anaerolineales	Anaerolineaceae	uncultured	0	0	0	0	0	-0.964744	-1.17249	0	-1.13317	-1.08337	0.000761154
ASV904	Bacteria	Chloroflexi	KD4-96	KD4-96	KD4-96	KD4-96	0	0	7.36569	7.55176	0	0	0	0	0	0	0.000311319
ASV910	Bacteria	Chloroflexi	Anaerolineae	Anaerolineales	Anaerolineaceae	Anaerolinea	0	0	0	0	-0.834553	0	-0.874429	0	0	0	0.000906089
ASV911	Bacteria	Proteobacteria	Gammaproteobacteria	Burkholderiales	Rhodocyclaceae	0	0	0	0	0	0	4.82381	5.17184	0	8.54479	8.70204	0.00064145
ASV919	Bacteria	Myxococcota	Polyangia	Polyangiales	Sandaracinaceae	Sandaracinus	uncultured_bacterium	0	-1.13446	-0.894522	0	-1.0302	-1.3358	0	-1.2049	-1.31756	0.000313629
ASV92	Bacteria	Proteobacteria	Alphaproteobacteria	Rhizobiales	Xanthobacteraceae	Bradyrhizobium	0	0	0	1.50572	-0.982065	1.33385	0	0	1.13593	1.14566	0.00408704
ASV923	Bacteria	Proteobacteria	Alphaproteobacteria	Rhizobiales	Beijerinckiaceae	Microvirga	0	0	0	0	0	-1.31344	-1.12344	0	0	-0.970303	0.000363136
ASV925	Bacteria	Bacteroidota	Bacteroidia	Sphingobacteriales	AKYH767	AKYH767	metagenome	0	3.11773	0	0	0	2.17961	0	2.49243	2.83345	0.000306424
ASV944	Bacteria	Proteobacteria	Alphaproteobacteria	Elsterales	uncultured	uncultured	0	0	-2.2315	-2.62025	0	-1.79361	-2.19411	0	-2.37873	-3.32523	0.000194629
ASV958	Bacteria	Firmicutes	uncultured	uncultured	uncultured	uncultured	0	0	0	-3.8215	0	-1.62667	0	0	0	0	0.000140585
ASV969	Bacteria	Chloroflexi	Anaerolineae	Anaerolineales	Anaerolineaceae	uncultured	0	0.854478	0	1.11641	0	0	0	0	0	0	0.000951755
ASV987	Bacteria	Proteobacteria	Gammaproteobacteria	Burkholderiales	Nitrosomonadaceae	MND1	metagenome	0	0	0	0	0	4.00923	0	2.98408	2.89956	0.000349759
ASV988	Bacteria	Proteobacteria	Alphaproteobacteria	Caulobacterales	Hyphomonadaceae	SWB02	0	0	0	0	0	0	0	0	0	-1.60499	0.000548798
ASV99	Bacteria	Proteobacteria	Gammaproteobacteria	Burkholderiales	Comamonadaceae	0	0	0	0	0	0	-2.79404	-1.36461	7.63587	-9.38809	0	0.000318329

[truncated: 2 more sheets: Table S11, Table S12]
